# Supplementary material for: Exploratory Urinary Proteomic Profiling in Pregnancies with Fetal Aneuploidies: Molecular Insights into Maternal–Fetal Metabolic Communication
Source: Curr Issues Mol Biol. 2025 Nov 24;47(12):973. doi: 10.3390/cimb47120973 (PMC12731864; doi:10.3390/cimb47120973)
Supplement: Supplementary file 1 [file cimb-47-00973-s001.zip]

Archive with 2 entries (2 files):
- cimb-3974261-supplementary.pdf
- Supplementary Tables.xlsx
