# Supplementary material for: Exploratory Urinary Proteomic Profiling in Pregnancies with Fetal Aneuploidies: Molecular Insights into Maternal–Fetal Metabolic Communication
Source: Curr Issues Mol Biol. 2025 Nov 24;47(12):973. doi: 10.3390/cimb47120973 (PMC12731864; doi:10.3390/cimb47120973)
Supplement: Supplementary file 1 [file cimb-47-00973-s001.zip › Supplementary Tables.xlsx]

## Sheet: Description
	Table S1. List of proteins identified in the urinary proteome profile of pregnant women carrying normal kariotype and anuploidy fetuses
	Table S2. Differentially expressed proteins in pregnant women carrying euploid (normal karyotype) versus aneuploid fetuses, with associated disease annotations
	Table S3. Proteins uniquely identified in this study from the urine matrix of pregnant women (Unique vs. Reference Urine Proteome), with their associated biological functions

## Sheet: Table S1
Table S1. List of proteins identified in the urinary proteome profile of pregnant women carrying normal kariotype and anuploidy fetuses
Accession	Description	GeneID	CTR_1	CTR_2	CTR_3	CTR_4	CTR_5	CTR_6	CTR_7	CTR_8	CTR_9	CTR_10	CTR_11	CTR_12	CTR_13	CTR_14	CTR_15	Fetal aneuploidy_1	Fetal aneuploidy_2	Fetal aneuploidy_3	Fetal aneuploidy_4	Fetal aneuploidy_5	Fetal aneuploidy_6	Fetal aneuploidy_7	Fetal aneuploidy_8	Fetal aneuploidy_9
Q9BRK3	Matrix remodeling-associated protein 8	MXRA8	436736	396026	148040	427477	308693	116808	234811	224459	316649	121503	554297	328404	339811	323935	279187	131408	113755	127506	114773	95479.6	300077	250514	81546.5	77941.4
A0A0A0MS15	Immunoglobulin heavy variable 3-49	IGHV3-49	12393.1	9182.99	4576.6	12636.1	6651.38	2853.28	9058.76	7971.85	9651.16	3473.91	16758.2	10113.2	14754.2	15157.2	5958.8	4538.54	3204.55	3860.23	4250.56	4331.27	8372.96	5522.41	1979.44	4614.08
Q01546	Keratin_ type II cytoskeletal 2 oral	KRT76	56607.9	56154.5	89076.6	67403.3	62411.3	64336	43564.9	47256.8	42510.9	47463.1	60140.4	31330.6	38540.7	32704.7	25246.4	78137.8	58149.1	70350.3	107723	159228	46678.7	78859.5	210893	53118.7
P08195	4F2 cell-surface antigen heavy chain	SLC3A2	1.56211e+06	970199	364300	1.73929e+06	553473	619328	1.41863e+06	980615	881581	755172	3.17171e+06	1.26614e+06	1.6211e+06	557639	722282	473943	242497	661540	754152	100439	672594	767305	335056	643635
Q13503	Mediator of RNA polymerase II transcription subunit 21	MED21	23629	14250	6133.69	19879.6	17136.4	25868.2	22870.1	13376.3	8781.79	14031.6	15864.2	11465.2	9359.02	4329.34	21279.6	6063.97	2223.03	19947.1	10912.5	7556.06	3251.45	3777.16	8739.53	7372.68
P54753	Ephrin type-B receptor 3	EPHB3	133790	245700	48980.5	145028	193809	138220	126303	141509	197104	92927.6	213615	123484	258922	152390	127862	70946.5	87113.5	90852.1	99524.7	95793.3	99183.7	160662	70250.4	57697.1
Q9NQS3	Nectin-3	NECTIN3	693174	385788	192343	609667	169343	365513	793309	1.04374e+06	190416	348333	645626	284892	344473	138133	92054.4	242067	37323.8	129353	190693	84704.4	184337	91870.4	295083	275898
Q07654	Trefoil factor 3	TFF3	17954.2	3077.14	75378.2	11209.8	48511	38804.4	4944.73	33263.3	24065	27187.2	12711.1	11561.4	6720.68	7016.43	4802.03	58404.4	14580.4	58231.6	121751	198373	16713.4	31314.4	198230	13433.1
Q8WZ75	Roundabout homolog 4	ROBO4	655372	885224	318830	692497	657934	392867	418372	594880	804039	433589	639099	678651	820192	531933	818542	346825	513071	454693	365911	395338	338818	680021	385274	461415
P00558	Phosphoglycerate kinase 1	PGK1	47775.9	89789.4	44322.7	76920.7	82122.9	35430.8	68699.9	63632.8	95573.8	66266.9	54554.2	56211.7	50572.6	91691.5	47489.8	48598.4	56513.6	35926.1	34043.1	46254.7	54286.6	55272	41206.7	44262
A6NKQ9	Choriogonadotropin subunit beta variant 1	CGB1	5.56886e+06	3.35965e+06	2.51548e+06	8.28726e+06	1.33568e+06	1.40398e+06	3.11087e+06	4.28831e+06	2.0646e+06	1.31794e+06	4.94933e+06	3.5907e+06	2.44491e+06	1.6064e+06	1.03773e+06	3.3554e+06	433497	700219	870756	854589	2.69836e+06	1.73116e+06	1.60574e+06	1.39494e+06
P04406	Glyceraldehyde-3-phosphate dehydrogenase	GAPDH	69357	94871.4	36711.4	150474	115303	48847.2	100806	84945.6	48529.1	63435.2	62927.5	38806.6	77076.3	196074	65996.6	54470.7	34569.9	67016.6	28486.1	39487.1	55238.7	63087.9	36285	54966.7
Q92520	Protein FAM3C	FAM3	174609	99310.3	39915.9	146439	75680.2	106385	161898	75990.2	117457	134522	208660	81569.3	57746.4	32846.2	43722	32449.3	36576.2	99581.8	91735.1	32027.6	81630.4	38649.8	37788.4	41758.1
Q14894	Ketimine reductase mu-crystallin	CRYM	438.56	4140.09	1308.91	1376.48	2123.65	1447.08	842.29	1055.15	2384.74	1306.24	1676.94	2365.79	2849.38	2792.52	1274.95	960.6	936.09	408.11	921.16	964.96	1493.22	1582.18	799.02	552.79
P04196	Histidine-rich glycoprotein	HRG	3835.93	2422.68	2119.26	6898.86	5101.73	2146.53	4266.46	4904.85	2180.94	1492.75	1226.89	2546.81	3026.21	3728.23	6133.74	1717.96	1168.76	2214.11	805.94	8052.54	2030.63	753.8	1546.13	734.14
Q9UGN4	CMRF35-like molecule 8	CD300	59983.2	13071.7	85267.3	16307.6	23026.9	87248.4	10067.3	12973.2	19702.2	58020.8	34612.2	101111	5231	10622.9	20482.7	61815.4	43618.3	42501.3	43504.8	172292	241802	43244.5	55300.4	44066
Q9NU53	Glycoprotein integral membrane protein 1	GINM1	483.27	261.92	70.77	237.62	654.81	94.78	502.62	512.44	892.75	25.97	399.53	452.79	322.46	557.29	144.97	18.9	92.59	221.01	87.91	515.3	39.08	763.56	0	0
P15151	Poliovirus receptor	PVR	155429	158045	158181	236960	191757	118903	135205	131084	216740	130800	215956	215133	197342	185481	157906	237270	286804	159231	158456	192262	195771	247779	289546	231282
P05062	Fructose-bisphosphate aldolase B	ALDOB	104221	238416	50873.6	70192.5	169908	18269.1	36323.1	37677.2	83815.4	13977.5	114484	54179	155731	253224	123238	65836.7	42886.4	18776.8	21041.8	50771.4	79775	40574.8	6123.49	13620.2
P29622	Kallistatin	SERPINA4	638077	380943	250300	743170	228781	169186	318390	273656	329814	171344	775347	496657	436411	232774	272485	256405	249340	155847	140261	119638	352142	356442	142152	210274
P02545	Prelamin-A/C	LMNA	142478	104137	68408.5	195815	89320.8	44460.2	60775	93186.1	89766.7	47868	106602	120083	105522	94733.8	57654.9	71369.8	27172.9	39234.8	37643.1	29713.6	104256	106025	57653.7	73065.6
Q8WVV5	Butyrophilin subfamily 2 member A2	BTN2A2	209.55	138.27	717.32	1773.35	1151.5	804.81	1325.71	4377.32	470.92	684.85	789.22	1766.87	912.07	106.44	510.92	1804.48	53.22	619.9	0	426.18	0	57.61	789.07	549.09
Q6PCB0	von Willebrand factor A domain-containing protein 1	VWA1	3369	219.45	3879.59	1550.18	273.04	4828.16	5940.18	2459.08	516.7	3273.86	8789.3	1790.33	3797.36	654.8	1183.07	3465.2	5438.24	5536.62	4539.99	2489.82	5120	4167.81	5084	6041.27
P05154	Plasma serine protease inhibitor	SERPINA5	785575	620117	345642	416521	776969	724441	615012	678482	488020	585798	610435	489719	487969	829267	767744	372466	483701	499653	407637	348583	828916	531888	474427	346002
Q9NZP8	Complement C1r subcomponent-like protein	C1RL	394860	302902	359028	633673	299101	363622	268328	329491	436265	326926	341952	369435	285730	279329	337954	397692	375735	312249	1.09228e+06	425648	540737	427329	477162	356860
Q06033	Inter-alpha-trypsin inhibitor heavy chain H3	ITIH3	10676.8	10804.5	28145.5	7889.85	4737.61	12036.9	11727.9	7432.07	8653.18	13214.7	12589.6	19115.4	7338.4	12569.5	7825.35	15897.4	5912.67	13160.1	15507.5	26586	15960.1	11579.1	44939.3	29215.3
P25325	3-mercaptopyruvate sulfurtransferase	MPST	432.64	188.76	863.88	1332.77	1277.29	507.19	759.42	902.63	898.08	582.01	790.98	757.4	370.84	625.3	945.65	1589.17	24.76	139.27	47.19	210.11	1182.15	1521.7	526.2	92.8
P01215	Glycoprotein hormones alpha chain	CGA	281864	96257.7	113571	285831	43320.5	96364.2	227712	230091	55885.7	114947	403031	121497	88725.6	67122	33093.8	134580	12464.2	42071.7	62989.2	41412.3	87601.1	33586.2	145031	92376.6
Q9UHL4	Dipeptidyl peptidase 2	DPP7	93550.7	41586.6	128862	120801	89638.2	91607.3	142851	126927	117099	92663.1	65641.8	64217	86117.2	85335.6	51017.7	172314	113226	120282	70203.6	133557	84943.5	80462.6	288033	251321
Q96S96	Phosphatidylethanolamine-binding protein 4	PEBP4	42520	37158.9	32783.8	29568.6	38039.1	27434.1	64843.1	15943.6	33585.8	23906.2	63441.4	45899	25915.8	29465.5	29734.2	18226.7	17848.4	24206.2	30579.8	39163.4	25902.9	21035.9	37126.1	16844.1
P04155	Trefoil factor 1	TFF1	2869.59	1757.91	25910.4	4456.02	611.06	3765.36	2648.15	4525.8	560.01	1406.38	476.87	2922.47	26.22	27.76	135.78	40626.2	1927.52	1282.92	931.81	21733.7	1179.92	2930.58	108728	10260.4
P28161	Glutathione S-transferase Mu 2	GSTM2	15009.1	13589.7	11735.6	23169.2	7395.53	1398.81	4370.63	8777.02	5965.25	358.87	10318.4	4335.11	3223.33	6047.52	5109.31	8166.82	1739.7	906.36	442.01	3275.6	10006.5	1496.39	2306.52	2071.35
P63104	14-3-3 protein zeta/delta	YWHAZ	79912	98517.5	27775.2	103528	80769.3	52039.3	76580.9	94773.8	97259.5	76792.1	144406	55804.8	102047	92237.7	84374.4	47768.2	64174.2	81259.4	61244.3	37442.5	47949	68699.6	56555.3	73705.1
Q9HBB8	Cadherin-related family member 5	CDHR5	351596	160492	147422	1.20638e+06	115155	35301.8	112876	134045	170725	55445.7	426859	236027	234727	79977.2	133851	210331	29064.9	28758.3	27432.8	54865.4	209553	261261	55522.6	71893.7
Q9H6X2	Anthrax toxin receptor 1	ANTXR1	400034	206273	95240.2	472078	205140	124816	205391	181085	277521	133269	613180	327915	348772	157448	114166	140199	102594	125729	128990	142330	199245	248407	121570	140029
Q92956	Tumor necrosis factor receptor superfamily member 14	TNFRSF14	537.37	825.64	828.17	2571.08	1335.93	584.55	535.53	1581	791.23	219.53	692.14	1010.07	860.25	2236.73	1106.9	1587.02	418.91	1262.37	1577.93	926.25	793.53	2800.25	22252	8446.33
P02814	Submaxillary gland androgen-regulated protein 3B	SMR3	8972.3	37433.4	1682.19	3666.26	9058.08	4790.11	8348.09	1229.11	79964.2	2821.37	10888.4	6349.95	3980.86	3977.91	2569.35	1256.66	118.35	2500.11	2280.15	18485.5	5203.31	4260.45	2012.16	762.85
P31025	Lipocalin-1	LCN1	1250.68	1166.84	1045.51	1733.81	688.2	4099.65	1688.36	1114.28	1956.47	3184.19	1180.46	1785.66	1057.56	1025.29	1297.29	960.11	168.16	560.74	1242.09	520.26	1305.18	1675.61	1880.27	996.44
P08779	Keratin_ type I cytoskeletal 16	KRT16	18710	74667.5	9132.38	26748.7	24249.2	48282.2	53850.7	29260.9	19666	97761.6	34963.9	11592.2	24411.8	36774	15520.3	8554.25	23290.1	33428.2	17842.3	12940.8	8798.26	10898.8	18185.7	33238.2
P26842	CD27 antigen	CD27	103.36	218.4	197.48	200.71	130.26	113.34	82.76	1471.18	373.47	353.88	356.31	109.8	263.45	303.56	635.6	257.07	535.53	717.46	241.4	93	270.6	506.13	17674.5	6048.48
P19012	Keratin_ type I cytoskeletal 15	KRT15	6.35297e+06	4.43189e+06	3.10995e+06	1.12602e+07	2.13449e+06	1.10284e+06	2.54064e+06	1.88844e+06	3.88519e+06	1.34409e+06	4.76646e+06	5.70629e+06	3.69938e+06	1.86718e+06	2.27554e+06	3.3813e+06	669721	927329	1.112e+06	1.0711e+06	5.14598e+06	5.55693e+06	1.15853e+06	1.29821e+06
Q9P121	Neurotrimin	NTM	11276.8	14735.5	11118.1	16774.8	11368.9	9810.98	9433.38	13198.2	18927	10770.9	15938.5	12703.5	9258.28	12406.2	17587.4	13109.9	6916.41	8808	6027.65	10727.2	11589.9	14164.2	11781.1	11210
P07195	L-lactate dehydrogenase B chain	LDHB	164898	215516	61091.2	172453	143704	157231	269213	262079	176841	211210	148300	100497	326467	157822	94477.6	65289.5	192746	147938	129944	65703.2	107344	120852	85928.5	165991
Q6ISS4	Leukocyte-associated immunoglobulin-like receptor 2	LAIR2	24506.8	21648.3	59457.2	39287.3	29861.5	33714.4	26353.8	33967.9	88938.7	51029.5	36849.7	39123.7	42171.1	36445.3	20626.2	22875.2	21343.1	23561.2	59427.9	19433.7	14846.6	28161.6	33796.3	25207.8
Q00266	S-adenosylmethionine synthase isoform type-1	MAT1	135434	74623.5	305651	76535.9	39332.7	193273	134547	54955.8	57906.5	141580	115222	108910	58328.9	27216.1	70780.4	101300	65194.4	146823	325063	197284	157391	136832	249059	101740
P02749	Beta-2-glycoprotein 1	APOH	770686	880684	947318	1.37621e+06	748386	685872	738712	562574	1.87203e+06	1.27426e+06	716946	732692	341282	700038	816602	979265	573539	417432	224292	888693	279695	597591	853640	693255
P07737	Profilin-1	PFN1	342.43	573.86	73.75	774.59	1177.86	930	1788.49	1199.97	1219.02	1315.24	1259.63	189.36	1982.72	1133.87	1080.59	187.87	1040.03	1192.78	816.29	68.36	125.08	790.16	199.62	220.23
P07205	Phosphoglycerate kinase 2	PGK2	17400.4	26649.7	8650.64	28218.4	25225	43483.1	36369.9	54442.8	31768	37316.4	71834.4	13868.7	57537.5	17547	22169.5	10969.4	38910.3	23385.8	29638.9	9634.7	10451.2	22182.2	11206	21312.3
P02671	Fibrinogen alpha chain	FGA	1.04575e+06	892564	1.28419e+06	1.61916e+06	892297	693002	1.22648e+06	962617	1.25149e+06	1.11762e+06	857106	1.50158e+06	657359	717235	1.05356e+06	1.43317e+06	1.04737e+06	1.03136e+06	1.14152e+06	1.66331e+06	1.13102e+06	1.17455e+06	1.33905e+06	1.44148e+06
Q15323	Keratin_ type I cuticular Ha1	KRT31	13794.6	28341.8	7970.96	7570.82	9966.59	12292.4	21721	20843.5	18033.7	10604	9525.78	12703	14086.4	7192.58	10525.4	7373.86	9670.79	11254.2	8757.92	8202.18	8004.01	10593.3	13022.2	8444.16
P15104	Glutamine synthetase	GLUL	56.43	162.46	21.99	47.95	1213.51	410.52	1077.66	1618.02	671.68	124.46	861.48	248.72	1207.01	1353.47	116.9	13.06	192.32	1399.79	1923.48	3.36	239.43	50.77	0	41.86
P25311	Zinc-alpha-2-glycoprotein	AZGP1	2.00471e+06	1.01593e+06	5.18267e+06	701205	617512	3.92256e+06	812094	1.05934e+06	501935	1.54854e+06	643535	1.6155e+06	412593	772184	435842	2.68235e+06	790159	1.01527e+06	1.81089e+06	3.46562e+06	3.86941e+06	859461	4.22504e+06	1.9422e+06
P06870	Kallikrein-1	KLK1	1.48039e+06	1.49105e+06	663120	4.86246e+06	797178	413412	1.26215e+06	2.08429e+06	1.72113e+06	2.18554e+06	1.50756e+06	1.47476e+06	1.45079e+06	1.46025e+06	1.54129e+06	958828	571675	652608	450969	1.42748e+06	1.03054e+06	1.89782e+06	897617	981913
O00468	Agrin	AGRN	128613	97661.2	196265	123799	127691	269435	232149	164985	111386	342881	189218	196814	132765	103141	124372	141192	199017	326979	290222	231682	151495	133047	328681	249759
O60911	Cathepsin L2	CTSV	8171.61	13099.3	3366.99	8577.52	11466.3	4272.21	5202.72	9131.43	8438.2	6123.13	8216.38	7115.11	4633.05	31045.3	6693.08	2895.94	5712.44	6961.78	3105.38	3229.99	6853.9	10093.2	4278.58	6305.62
P54652	Heat shock-related 70 kDa protein 2	HSPA2	59613.6	56105.8	57684.7	50939.6	58026.5	71007.1	56981	64904	51998.2	84252.9	95904.3	69017.4	40090.1	43982.2	64787.1	46660.7	64569.1	65718.4	42119.5	42274.3	46464.5	48905.2	59090.8	44637
Q96D15	Reticulocalbin-3	RCN3	28826.3	8956.93	55356.8	17855	18114.7	82891.4	70618.6	59274.2	16832.9	107187	38293.9	34965.1	23390.3	18305.5	17240	37232.9	34292.5	92203	114788	55521.7	19628.3	19857.3	289625	166768
Q9NPG4	Protocadherin-12	PCDH12	89934.2	99177	32084.6	53004.1	84078.7	43086.8	50698.1	63620.3	63769.2	40159.2	65265.6	60724.1	69030.3	54486.1	52996.5	45891.6	42496	44995.6	30943	45656.7	61395.1	62468.7	47196.9	48993.9
P23142	Fibulin-1	FBLN1	24144.6	9285.15	23830.8	51925.6	18418.2	23632.9	34503	30864.1	19131.1	37829.9	42702.7	22697.3	21221.3	9446.77	20103.2	31100.2	28834.1	35700.8	39817.2	27176.5	22359.5	34992.8	58217.4	31603.2
Q92730	Rho-related GTP-binding protein Rho6	RND1	19212.4	14907.9	20383.4	9722.42	14960.2	32320.2	31939.5	26468.8	18933.4	32954	21527.7	17835	16383	14362.4	17543.7	9035.4	12074.8	17576.2	19668.3	14568.8	11626.2	7731.09	23415.7	23314
P01860	Immunoglobulin heavy constant gamma 3	IGHG3	63761.8	96215.6	105991	196908	147012	64983.3	68590.3	113313	130164	55940.8	63423.5	112481	79541.8	129757	162264	97161.4	56738.2	88780.4	45234.6	86531.9	79477.5	62459.2	105837	67091.4
Q9Y2B9	cAMP-dependent protein kinase inhibitor gamma	PKIG	5102.01	231.77	216	562.12	982.25	1.44	18.09	468.82	345.22	365.17	209.49	1224.35	2445.31	231.64	476.2	362.98	55.8	214.22	0	469.95	463.21	256.7	0	30.55
Q15904	V-type proton ATPase subunit S1	ATP6AP1	7758.82	15497.2	2593.42	11490.6	7746.75	3613.02	4764.5	5560.08	11128.7	2415.62	7328.36	7249.92	7769.55	9488.18	4558.56	3593.2	4234.79	2567.04	2546.53	9493.02	6640.77	12714.2	1470.31	2214.62
P16278	Beta-galactosidase	GLB1	325606	295956	379996	632351	264834	488664	276922	183058	298050	354911	297103	313851	193381	174261	285438	490467	225114	277187	425537	393957	443658	532794	387276	390119
P63261	Actin_ cytoplasmic 2	ACTG1	259275	1.38504e+06	114466	285278	264292	169113	202910	250309	263785	190213	311571	214221	310428	321194	214004	188728	241624	301339	234345	107042	189867	234377	76081.7	149882
P07686	Beta-hexosaminidase subunit beta	HEXB	145587	116748	410460	201311	236713	143543	136331	128176	127341	151604	182351	241696	129170	140028	162319	377484	179045	167335	124806	250230	356198	286830	230000	143186
P0CG38	POTE ankyrin domain family member I	POTEI	50182.1	63814.1	432017	157858	48190.2	60357.1	65873.6	52923.5	77108.1	67684.6	54091	132790	43972.2	23777.5	41754.8	304589	30364.8	63469.9	95995.7	125808	146609	85883.4	365096	146986
Q6KB66	Keratin_ type II cytoskeletal 80	KRT80	130456	85317.3	229725	147856	92844.8	96369.8	93058.6	88274	116073	111406	118170	143345	95830.5	128127	164753	203528	167372	119428	82979.4	181181	181389	142024	164082	119183
P53004	Biliverdin reductase A	BLVRA	12450	12993.8	12766.4	14800.8	20012.2	41266.3	52947.2	47616.7	16285.5	56824.3	56577.4	12103.1	25989.9	17922.8	20350.3	12517.5	27930.3	35112.3	19275.1	7948.07	10491.2	10557.3	13264.7	16517.5
P40189	Interleukin-6 receptor subunit beta	IL6	78600.7	84548.4	153000	93598.3	59247.9	112557	75210.7	57904.3	80264.4	123258	72901.9	83458.5	53169.5	65063.6	79556.8	70361.4	70739.5	113986	134683	123641	108351	95386.8	147505	77470.6
Q99497	Parkinson disease protein 7	PARK7	26761.6	38645.9	44061.7	39738.2	39829.8	43857	16289.2	25178.7	22276	24240.2	46805.3	21099.7	21478.3	75554.4	31861.2	137464	47463	33960.7	26321.6	48409.7	56879.3	41579.4	25790.9	41400.7
P20827	Ephrin-A1	EFNA1	9232.28	18189.3	4910.7	8569.46	12257.7	10244.8	7917.63	7624.77	17088.7	12621.6	5676.28	12974	7450.36	16172.2	9257.09	11889.9	22835.5	47007.4	12778.4	11701	9360.24	18257.6	7051.06	9757.86
O14745	Na(+)/H(+) exchange regulatory cofactor NHE-RF1	SLC9A3R1	85268.4	57267.1	24416.2	125266	71419.4	29493.9	40680.8	64133.5	103026	38759.2	62963.5	66277.3	59459.2	52161.6	45873.7	54160.3	21080.4	41840.4	16997.2	34582.8	71848.8	77097.1	40150.9	40956
A0A0C4DH43	Immunoglobulin heavy variable 2-70D	IGHV2-70	10722.1	8492.83	5251.01	15322.8	6924.36	9311.59	11109.9	11286.2	12526.9	9140.46	7017.4	5087.21	9860.28	7059.55	13379	5966.75	8423.24	9851.57	10463.2	5171.9	7143.55	7329.1	7081.4	5379.22
Q9UGT4	Sushi domain-containing protein 2	SUSD2	69376.6	132833	61498.8	106067	66653.3	47862.1	47377.7	56647.7	108075	42447.5	61343.5	114618	80127.5	77316.3	92932.6	43304.2	38982	39964.9	40916.2	71588.3	91591.2	146482	48702.4	28973.3
O60437	Periplakin	PPL	486542	517898	285244	686423	424187	301788	383471	496410	580613	341736	409389	464398	447369	450386	369615	443897	375709	321686	237598	341268	376842	511379	336708	397541
Q9NQ36	Signal peptide_ CUB and EGF-like domain-containing protein 2	SCUBE2	1544.74	883.94	42682.7	10825.3	22811.5	2432.43	4848.84	16310.4	1130.01	5040.93	1340.36	19898	1905.42	1513.07	12061.9	38901.5	1019.24	1980.6	4484.38	13872.6	53765.7	67223.6	78215.4	11033.8
Q5QJ74	Tubulin-specific chaperone cofactor E-like protein	TBCEL	34849.9	26306.3	3929.6	21103.6	30099.6	27390.4	18352.7	19658.7	28838.3	13156.3	24712.2	17878.7	23850.1	10125.3	11555.3	5430.65	20636.5	18490.8	22301.8	13054.1	16694.6	26329.3	1999.77	4501.95
Q13510	Acid ceramidase	ASAH1	555710	485046	232767	610338	573874	429034	553401	738609	614814	471078	907937	550432	720056	439446	371413	397017	476822	525592	373018	216298	321957	433116	474476	673623
P01036	Cystatin-S	CST4	49.91	65.58	987.86	389.01	0	34.26	88.86	413.92	1450.94	74.51	14.25	670.54	15.14	55.46	132.26	1203.17	51.22	105.83	92.43	4020.5	64.42	137.58	3052.9	1292.22
O14773	Tripeptidyl-peptidase 1	TPP1	168618	184331	136429	289979	151562	185740	261105	349361	248588	181148	239988	188554	278279	88408.9	158484	125728	153792	170980	132072	105106	229088	191102	142115	190878
Q9P1W8	Signal-regulatory protein gamma	SIRPG	61924.2	87512	59647	39175.3	63015.1	52571.5	50591.2	53177.5	47009.1	54882.1	90714.9	44250.4	59956.6	62218.3	88152.4	43006.8	149128	49635.9	32365.5	31343.4	26536.3	34680.9	35750.3	69747.7
A0A075B6H7	Probable non-functional immunoglobulin kappa variable 3-7	IGKV3-7	160183	136684	249266	151439	97834.4	126887	114500	116233	183263	174243	98215.5	151390	99028.7	133683	140080	136146	187187	116086	192404	224654	177590	126782	219699	147331
P07384	Calpain-1 catalytic subunit	CAPN1	34949.2	38501	26581.2	40290.5	37716.2	19052.7	28113	30408.3	28085.7	22202.2	76089.7	31092.2	44235.4	56749.7	25325.9	28334	26557.1	21769.2	27613.2	24432.2	52400.7	31187	13699.5	21969.2
P17542	T-cell acute lymphocytic leukemia protein 1	TAL1	29046.2	36332.1	47272.2	55398.4	33895.4	14412.7	34371.7	26324.5	33772.2	15937.8	34662.9	40459.5	39568.5	30750.3	23370.7	46630.9	12615.2	40673.8	44504.2	53514.4	64193	43263.9	61053.6	42262.9
Q5JS37	NHL repeat-containing protein 3	NHLRC3	44781.2	11612.1	96309.8	24899	19573.6	166395	66645.4	147976	11398.6	116151	10603.1	54715.5	9844.76	14582.3	14011.5	69539.6	29531.7	56390.3	76465.4	67207.9	24218.6	17540.8	395332	594925
Q15828	Cystatin-M	CST6	283247	190592	954597	421043	281099	231124	356210	270414	621916	319257	354824	389900	171766	292160	226502	261059	76741.8	128397	182010	695803	170465	315269	453962	143092
P54826	Growth arrest-specific protein 1	GAS1	170482	112463	42312.7	158050	152258	206056	290519	330771	184502	232114	320842	145508	307290	96044.1	94064	63350.5	200934	202890	143320	57480.1	55943.4	78368.2	133120	208155
Q13162	Peroxiredoxin-4	PRDX4	73694.1	35178.8	55232.9	111092	15248	4010.37	13015.2	32737.6	12546	2910.87	13854.1	36267.9	7764.8	22096.5	5134.12	49758.2	763.67	1697.73	2874.19	15843.6	31909.3	10611.7	13588.9	7125.22
Q9BTE0	N-acetyltransferase 9	NAT9	11894	16125.5	18928.8	14080.7	8037.89	8565.11	13807.8	12864.9	14142.2	15009.7	4440.8	13762.8	3660.88	6337.49	11358.5	12145.5	5448.44	11556.4	10148.9	19504.9	20028.4	15779.9	39060.6	22163.8
P20333	Tumor necrosis factor receptor superfamily member 1B	TNFRSF1	54.54	0	113.35	231.27	58.43	485.48	1092.18	1756.33	37.2	304.29	456.73	58.88	154.55	105.41	24.96	965.62	256.65	585.68	325.4	264.96	69.17	18.65	7728.6	3905.06
#N/A	#N/A	LY6H	10701.9	6573.49	61962	95259.7	42404.2	31119	35045.3	46815.7	56953.7	46120.8	14109.8	149894	39034.3	79960.4	84098.8	169613	22137.1	49928	32696.3	135604	83525.1	106599	166073	41122.9
O75531	Barrier-to-autointegration factor	BANF1	250.77	70.7	85.14	25.61	1465.13	0	8.73	16.28	151.86	0	0	438.1	0	3441.65	70.83	32.68	0	0	0	1232.21	131.55	0	0	0
P00738	Haptoglobin	HP	368078	246886	568417	310017	458252	819842	245750	276177	217374	357273	618053	194150	310806	268092	510782	1.85351e+06	795362	510661	410624	325648	606062	166649	340921	670243
P02760	Protein AMBP	AMBP	1.05121e+07	6.6317e+06	2.08604e+07	8.25506e+06	4.3622e+06	8.29429e+06	7.18448e+06	6.30389e+06	7.85458e+06	7.75146e+06	5.98896e+06	1.20772e+07	4.59312e+06	4.2785e+06	6.66598e+06	1.11816e+07	3.61655e+06	6.68091e+06	8.75359e+06	1.63711e+07	1.19838e+07	1.10035e+07	2.33289e+07	1.0083e+07
P06865	Beta-hexosaminidase subunit alpha	HEXA	308675	235159	112547	308141	277775	384073	502621	543618	320474	352619	535658	322900	518841	246156	236913	203200	335684	362070	295919	126486	165720	195571	293014	359995
A0A0K0K1D8	T cell receptor beta variable 6-1	TRBV6-1	39076.2	28989.5	13549.4	54660.3	15378	10158.6	18477.2	16959.2	28187.3	14300.2	62276.6	32430.2	25428.7	18097.8	23361.8	20202.7	29541.9	11826.9	8447.08	7871.15	27815.9	28516.2	12993.2	18143
O00584	Ribonuclease T2	RNASET2	84709.9	68720	107032	77473.7	87102.2	83889	102048	113436	86393.1	89002.4	118356	94345.1	80161.3	72043.9	79447.6	63173.7	94150.3	97832	80400	59885.5	78941.8	61839.9	89579	93282.9
P07911	Uromodulin	UMOD	3.01939e+06	2.77237e+06	1981194	5.24308e+06	5.01556e+06	5.45247e+06	6.50796e+06	3.28946e+06	4.17468e+06	7.61976e+06	3.57863e+06	2.54988e+06	4.20753e+06	3.68981e+06	5.34327e+06	3.08595e+06	3.32215e+06	3.29785e+06	3.73783e+06	2.8539e+06	2.57006e+06	5.06332e+06	3.54922e+06	2.28247e+06
P02763	Alpha-1-acid glycoprotein 1	ORM1	88761.6	45000.9	628344	37160.8	46233.9	140879	59309.4	124832	26109	88565.8	49929.6	169257	28443.6	34363.6	36457.1	346809	64149.4	56941.6	64352	419481	52606.9	24437.3	698386	495693
Q5M9Q1	NKAP-like protein	NKAPL	3642.57	4874.55	4423.42	18750.3	7939.82	15624.2	9775.87	5410.45	7300.29	9792.32	12205	6209.81	4875.41	6032.24	8436.57	6459.72	11215	20409.9	16872.5	6320.86	4173.7	11919.2	16608.2	11138.3
P01857	Immunoglobulin heavy constant gamma 1	IGHG1	3.41606e+06	4.93075e+06	3.09508e+06	4.88603e+06	3.55111e+06	1.55565e+06	1.31246e+06	2.0693e+06	3.05817e+06	1.39691e+06	949092	2.14109e+06	1.44524e+06	3.28431e+06	3.76979e+06	2.90848e+06	1.28947e+06	1.43882e+06	989008	3.27389e+06	2.31769e+06	1.9187e+06	1.48783e+06	1.4576e+06
P13727	Bone marrow proteoglycan	PRG2	894296	746457	455655	1.15063e+06	590546	432287	757927	663571	1.21088e+06	430001	490079	633585	578145	602341	256595	632011	238703	436112	523112	583303	597343	432849	682206	362017
Q00889	Pregnancy-specific beta-1-glycoprotein 6	PSG6	32518.9	43958.2	3446.82	24551	3272.03	6472.51	22581.3	11138.9	10010.4	3899.2	69125.1	21505	31820.4	2937.24	8740.04	7223.62	11329.3	3586.13	4470.93	11293.4	8326.65	10722.7	4293.71	7697.58
Q99988	Growth/differentiation factor 15	GDF15	1.51318e+06	899646	497877	2.22778e+06	623066	422779	602944	341946	1.11822e+06	577563	695480	834103	265227	201071	393272	417719	261001	382386	414584	404620	1.68586e+06	388910	311096	211405
P08571	Monocyte differentiation antigen CD14	CD14	929042	807389	952062	784660	572853	947679	668661	344180	834531	843989	774548	1.22106e+06	352409	446947	537006	1.16681e+06	344890	801594	775691	1.84228e+06	1.79088e+06	1.16546e+06	933719	551120
P08473	Neprilysin	MME	3113.15	5701.26	3474.05	4883.63	10218.4	6710.89	3286.34	3079.35	3254.08	1801.81	1916.85	3403.72	3284.11	5177.48	3396.33	19945.9	6119.17	2598.36	5187.17	2331.5	19736.8	11384.6	1938.67	4288.02
Q6ZMR3	L-lactate dehydrogenase A-like 6A	LDHAL6	66822.7	66470.8	25238.6	53510.8	55389.4	231358	228664	48031.1	51883.9	251075	154118	74169.3	85066.9	43324.5	57957	28420.8	82323.8	77310.8	199896	26966.8	35617	46508.5	32224.4	40819.5
Q9UNW1	Multiple inositol polyphosphate phosphatase 1	MINPP1	7472.8	6648.56	2253.59	1708.55	8768.98	3828.32	3229.35	6839.52	5335.79	2709.81	1606.4	5667.24	5325.87	7150.53	3268.7	7972.79	973.72	3266.25	2114.36	3377.47	8160.53	4316.07	286.31	2424.85
P10619	Lysosomal protective protein	CTSA	139331	175817	253242	334661	133543	92136.8	85869.6	66537.2	140403	92583.1	107129	191435	116167	129800	145508	273370	239001	103220	80509.4	259206	224799	257708	148712	149814
Q9Y5Y7	Lymphatic vessel endothelial hyaluronic acid receptor 1	LYVE1	40001.1	48128.2	176639	59735.1	39261.6	106069	85334.9	70085.7	61237.9	88754	122010	77878.4	67864.1	42852.7	53830.1	85127	220472	67720.1	48932	126028	99491.1	40406.1	182285	109383
O95219	Sorting nexin-4	SNX4	218049	210791	166823	362594	139917	129292	236800	160786	195017	132332	563629	215069	227289	112796	140504	181878	91448.6	162946	209949	75435.8	217405	247367	122434	121160
P08185	Corticosteroid-binding globulin	SERPINA6	81553.7	84056.9	184381	79761.8	73161.8	76479.3	40014.8	51960.5	68525	71466.4	61831.1	115885	46878	74055.9	87621.6	119037	71312.8	60215.5	83430.2	131493	241431	121328	96050.2	49853.7
P50452	Serpin B8	SERPINB8	8521.11	5523.29	9853.83	11052.3	10932.9	17169.2	22186.6	14803.5	7489.96	22145.6	10663.9	8745.28	13323.7	11092.2	9866.71	6170.94	5023.37	10951	16746.2	11122	5974.15	7987.12	11353.4	10009.6
P09211	Glutathione S-transferase P	GSTP1	68013.5	87477.5	49069.5	110425	94577.8	63556.9	62024.9	67983.9	120871	50193.9	73397.5	44681.3	95719.2	115972	72681.9	62208.6	78436.4	63675	49738.7	51467.2	54478.8	77012	54965.8	80912.1
P31946	14-3-3 protein beta/alpha	YWHAB	77673.9	152392	20100.9	41846.6	50672.1	262371	159645	187728	206521	185610	102372	34720.7	224618	115988	444543	12300.6	574509	88111.9	108297	18306.6	28831.5	48914.1	40045.7	143172
P08294	Extracellular superoxide dismutase [Cu-Zn]	SOD3	134990	163146	109823	117610	168942	170624	193857	272574	104740	172238	232435	167364	154934	157428	185354	110118	285035	124710	170445	152194	125956	101601	85896.1	125050
A0A0B4J1X8	Immunoglobulin heavy variable 3-43	IGHV3-43	12113.5	15023.2	22975.3	13990.4	5077.66	10775.3	8563.47	8085.59	21148.7	10885.9	4815.87	12767.4	9411.69	5800.52	6512.89	12540.5	4623.51	9797.7	8848.91	36501.3	18747.2	19316.3	34324.4	11167.9
Q9H6B4	CXADR-like membrane protein	CLMP	5070.37	3486.42	9588.57	3376.63	2691.91	540.08	779.83	796.19	3737.25	1364.3	1813.04	4116.25	293.66	1709.16	5788.66	1900.4	0	521.93	21.18	6811.47	10217.1	5737.59	4001.62	239.09
P06731	Carcinoembryonic antigen-related cell adhesion molecule 5	CEACAM5	730.52	4207.04	1084.06	1145.36	3204.19	61.43	658.45	2429.75	571.18	201.9	250.93	317.93	874.76	43976.3	287.48	510.31	75.92	98.41	302.17	580.07	791.64	922.54	666.95	396.2
Q99519	Sialidase-1	NEU1	35423.3	34179.1	35336.5	61576.8	34600.7	28316	27021	20920.3	41563.7	34417.5	25916.3	43840.6	31112.4	31244.7	33679.9	41863.1	39036.1	32740.3	28592.2	35357.4	58334.2	65417.7	32413.8	35101.9
Q06830	Peroxiredoxin-1	PRDX1	28107	59851.4	33418.9	35305.4	54700.6	39590.3	31083.9	45176.2	48858.2	45736.7	25951	41058.7	53595.6	92452.3	30520.8	29485.1	52933.5	26394.4	63984	21742.5	37672.2	43871.7	18586.1	29176.8
P54802	Alpha-N-acetylglucosaminidase	NAGLU	2.48087e+06	2.82626e+06	5.03803e+06	2.96174e+06	1.03281e+06	2.96005e+06	2.36714e+06	2.32375e+06	3.50369e+06	3.20065e+06	1.68208e+06	2.75323e+06	2.01664e+06	1.23492e+06	2.59087e+06	3.42653e+06	2.04482e+06	2.43646e+06	2.53326e+06	5.05274e+06	3.37279e+06	2.68736e+06	5.14442e+06	2353402
Q86UV6	Tripartite motif-containing protein 74	TRIM74	12648	12996	4675.57	14874.8	12187.2	11274.6	8539.06	8375.77	15545.5	7673.16	12221.3	10114.8	14144.2	13173.4	11364.4	5658.35	7755.69	9395.65	18716.2	7262.44	11220.6	8675.96	8921.9	7151.35
P05362	Intercellular adhesion molecule 1	ICAM1	13879.4	6151.26	4837.85	24168.3	8220.56	2839.76	5368.75	11529.7	11867.9	4128.36	6352.07	17704.3	5622.69	6343.52	3437.05	12267.5	900.37	3456.02	2361.38	7652.21	9701.35	8614.13	3186.93	6725.23
P09467	Fructose-1_6-bisphosphatase 1	FBP1	52814.3	128031	63765	33074.5	108459	61710.7	59292.5	65121.2	53880.8	50610.2	44281.5	61325.7	93076.5	57109.7	59444.7	51113.7	42874.9	52264.1	65884.7	59268.4	53207.8	50837.8	61562.2	39089.9
P17900	Ganglioside GM2 activator	GM2	871207	1.05796e+06	1.39388e+06	1.1165e+06	878487	659104	514097	530824	969006	699195	924681	775801	645608	1.1147e+06	1.36431e+06	1.14419e+06	1.51246e+06	740833	529314	927594	1.56784e+06	1.44884e+06	1.14333e+06	992622
Q8NG11	Tetraspanin-14	TSPAN14	289924	146546	195718	152989	339197	310481	291994	358449	216558	300154	363670	185144	284443	260850	522388	223070	703379	257121	151958	58526.5	95911.5	103151	232158	407385
Q9UKU9	Angiopoietin-related protein 2	ANGPTL2	149865	118960	139321	346783	126098	68799.9	92940.9	78897.2	155638	73226.5	175034	184061	83391.5	115878	105785	90335.4	54691.2	91470.4	72360.6	109602	154275	191858	106148	51437.4
P04075	Fructose-bisphosphate aldolase A	ALDOA	858787	750549	641159	676632	1.07629e+06	728811	499570	1.01491e+06	785989	656595	936991	706559	871567	912123	1.71148e+06	804045	1.65016e+06	669982	430935	260965	430256	403814	843112	1.16216e+06
P09603	Macrophage colony-stimulating factor 1	CSF1	50733	48942.8	83922.5	93676.2	46258.6	53341.4	58918.8	75256.9	66905.9	66908.1	61917.4	88145.3	36323.7	37464.9	53627.6	92546.6	150128	46889.9	44139.5	97687.3	43577	54025.1	93270.2	102391
P02750	Leucine-rich alpha-2-glycoprotein	LRG1	1.05973e+06	404390	1.47029e+06	363904	503702	2.24766e+06	435297	252386	481369	1.54704e+06	840609	1.67343e+06	311827	341599	554049	879858	737427	1.06887e+06	1.52297e+06	2.05477e+06	2.59855e+06	632156	642296	377396
P61981	14-3-3 protein gamma	YWHAG	1177.13	1025.13	6805.12	3651.16	1124.72	1314.39	4007.5	2296.72	2033.46	1950.46	3925.05	2259.41	2247.82	1646.1	1869.42	2052.11	6392.94	2571.08	2134.65	10819	5157.57	2239.37	1276.78	2175.29
Q96L46	Calpain small subunit 2	CAPNS2	6032.24	2550.66	377.55	2575.39	4816.99	4201.67	20802.1	11706.2	6931.97	2686.72	18034.2	2100.73	24805	10375.4	4601.7	250.98	2117.55	20112.8	18115	328.9	303.39	250.29	7471.58	24094
P07307	Asialoglycoprotein receptor 2	ASGR2	7.55	434.08	6473.86	7462.42	1118.86	316.43	807.76	5040.42	2614.34	803.98	197.57	2840.32	1308.94	1971.86	150.45	6709.55	569.96	271.93	1175.24	2252.98	1775.11	1767.09	19624.6	11397.2
P31947	14-3-3 protein sigma	SFN	51994.3	66180.9	32237.3	41006.8	55044.3	71034.3	65806.4	79364.2	59056.1	62021	90462.1	37415	62124.5	79188.6	117784	51177.7	192331	46284.1	38567.6	17934	23679	30131.2	40990.5	88085
Q14767	Latent-transforming growth factor beta-binding protein 2	LTBP2	34191.9	40417.6	101833	32909.6	20398.4	14842	21404.9	13254.2	25148.1	21418.8	25567.3	45597.5	9653.37	19103.9	25246.6	49833	10768.4	23741.1	18116.4	79948.5	63715.8	56112.5	92434.1	22298.9
P61006	Ras-related protein Rab-8A	RAB8	1004.71	962.93	1546.11	1930.68	1952.26	325.83	702.95	1044.63	1404.79	306.72	232.9	1092.01	1176.29	1032.75	185.42	1341.84	116.5	256.3	56.28	1234.51	1613.52	778.84	490.21	522.08
P53634	Dipeptidyl peptidase 1	CTSC	235171	187269	424660	355604	212510	203470	157355	257419	177345	250578	158261	496232	181596	186645	229308	724377	205841	236105	192861	153898	282887	449314	389590	334523
P27348	14-3-3 protein theta	YWHAQ	12965.5	11767.6	15896.7	10857.8	13756.7	11564.9	11388.2	10047.1	14711.5	11720	19470.4	9471.47	10597	20034.1	23146.3	9320.85	31305.8	9771.94	7356.66	5236.88	11508.6	12655.6	10218.8	11600
Q495X7	Tripartite motif-containing protein 60	TRIM60	925209	663763	883438	552612	453174	998006	733827	584988	761736	954904	879021	893339	602060	553317	723925	646220	499418	939342	1.54927e+06	852098	833696	819479	1.27389e+06	715195
P07711	Procathepsin L	CTSL	473504	519551	407666	791663	303894	81426.2	208002	184475	338703	98972.1	417762	451057	289982	195297	251167	375536	81648.7	95250.1	115817	254397	496964	536759	118979	135571
Q6UXB8	Peptidase inhibitor 16	PI16	60970	37167.2	370440	120468	47243.9	87215.2	59967.6	117442	52832.1	58643.5	21494.3	187217	34693.8	52332.3	47591.8	241404	55547.8	40595.1	47492.9	193862	133110	51602.4	255222	173391
Q9H082	Ras-related protein Rab-33B	RAB33	38728.8	37588.8	132969	29122.8	38462.8	61674.8	76102.4	97157.7	40762.2	63639.3	24773.2	75804.7	32619.4	39162.1	46000.8	93900.9	36488.1	43724.2	43818.8	100039	27504.2	43573.1	345182	199059
P0DP06	Immunoglobulin heavy variable 4-30-4	IGHV4-30-4	53581.7	21218.5	4339.96	85534.7	12470.3	31115.1	125131	139162	42546.7	291530	78255.7	17493.5	109494	24635.1	34050.5	4215.86	62520.4	50889.3	40404.4	8152.21	7501.21	15684.7	41802.2	90991.9
P31431	Syndecan-4	SDC4	2002.26	3866.43	1507.99	9131.35	5933.62	4322.87	5729.93	5873.24	1136.6	5603.55	2711.35	6240.88	4104.52	2850.45	4653.53	10597	2349.16	3263.71	4404.86	5093.4	4791.09	4338.91	9011.57	9494.62
Q08174	Protocadherin-1	PCDH1	25431.7	40518	28010.6	32503.3	24777.7	20997	19374.2	17437.9	23794.8	13771.8	18080.3	35993.2	19856.7	18111.3	17723	36872.2	19516.7	19986.8	27108.1	34781.1	26849.7	27150.4	28566.2	24130.9
P15586	N-acetylglucosamine-6-sulfatase	GNS	183782	178071	359704	292707	160532	219680	213730	175067	211898	235583	202149	192020	167069	169551	153008	297530	188685	152271	179832	249034	309527	210460	253936	316853
P35858	Insulin-like growth factor-binding protein complex acid labile subunit	IGFALS	14292	7264.44	3326.17	20696.5	24935.5	7173.09	2696.29	3187.51	10221.9	5129.17	6077	13370.4	2742.57	14328	5133.62	3558.79	1159.78	3887.8	6271.12	11104.7	29210.5	11307.8	1607.24	860.39
Q5KU26	Collectin-12	COLEC12	84625.8	57414.8	59984.4	23684.5	81256.4	188632	109717	199548	77282.2	92159.1	274303	71729.8	207775	67279.7	58175.6	68384.1	72529.9	87893.4	182560	88837.1	32645.8	31967.4	45804.1	56614.9
P10909	Clusterin	CLU	453457	320946	180493	703267	413407	295863	289432	376518	583357	366997	399880	324469	338698	348758	318666	288487	231671	322328	269682	263776	447550	486950	302083	237139
P21695	Glycerol-3-phosphate dehydrogenase [NAD(+)]_ cytoplasmic	GPD1	2867.23	4691.15	2197.79	8944.55	2471.48	2532.14	3610.37	896.62	5956.43	7845.58	1510.21	1205.7	3378.22	4028.82	8433.17	437.43	1070.4	853.49	1488.77	5949.95	5544.3	14533.2	2626.78	497.66
P05090	Apolipoprotein D	APOD	488592	1.2249e+06	430695	664244	710942	487447	472648	202527	497427	219296	671054	513117	1.10214e+06	713768	523973	251663	286938	328930	333059	603147	604290	737823	532749	311031
P29972	Aquaporin-1	AQP1	203.72	1911.55	363.71	2681.46	85.04	0	0	0	29.2	0	0	0	0	14.91	357.26	0	40.86	15.52	0	421.53	6631.65	6202.64	815.59	231.69
P29508	Serpin B3	SERPINB3	492165	1.73675e+06	570089	377925	1.17895e+06	459836	479207	381465	510254	565508	432480	377020	720661	992116	800151	452703	443509	421485	486097	767327	628370	658848	325247	294627
P01767	Immunoglobulin heavy variable 3-53	IGHV3-53	404889	320264	338160	620907	166483	132427	138240	255426	205142	96008.3	137693	215906	129471	220238	130027	348738	83619.6	74196.3	73157.7	207982	310090	211756	132812	130836
O60235	Transmembrane protease serine 11D	TMPRSS11	0	1300.35	0	0	124.52	0	15.42	0	0	0	0	0	26.13	2435.48	0	0	0	0	0	31.77	0	0	0	0
P15085	Carboxypeptidase A1	CPA1	108948	189847	223100	80430.1	113082	127801	86685.5	78052.3	139627	148147	66242.8	140770	97099.3	108385	148592	93760	89411.6	131332	179092	278212	179748	163012	270385	73063
Q8N6Q3	CD177 antigen	CD177	3028.44	11134.8	1936.95	7001.38	5168.54	3304.63	1643.02	4512.29	19992.3	3060.82	9379.3	25486.3	1791.88	3620.17	2054.38	2435.67	973.92	2717.17	564.12	6363.15	9115.86	4529.52	7721.12	1488.53
P16070	CD44 antigen	CD44	89527.4	87262.7	110620	165766	55681.2	150683	207903	307287	72253.5	166235	109287	192563	64208.7	61642.8	49949.2	212080	95809.4	141590	148769	162461	74671.2	69548.9	315778	332005
Q969P0	Immunoglobulin superfamily member 8	IGSF8	153820	96964.5	280225	216181	131972	121272	208239	193993	267849	209582	214201	274987	114542	90304.8	221119	193877	171421	166885	204538	256712	138095	253235	446841	215620
Q08188	Protein-glutamine gamma-glutamyltransferase E	TGM3	8021.08	10058.2	13123.4	8648.41	26731.6	7161.38	12642	11134.6	9132.07	8838.93	13059.2	10831.3	8942.94	95245.9	11321.9	13686	8665.16	11678.6	9875.7	6525.91	8518.22	9367.26	7022.36	9882.15
P41222	Prostaglandin-H2 D-isomerase	PTGDS	3.56233e+06	3.06964e+06	6.85387e+06	3.13734e+06	2.10672e+06	4.48205e+06	4.00272e+06	2.37793e+06	3.74408e+06	4.49013e+06	2.6874e+06	5.71353e+06	2.51958e+06	1.32773e+06	2.66024e+06	4.23469e+06	1.40963e+06	3.01296e+06	6.65253e+06	6.6149e+06	4.63598e+06	4.0375e+06	6.64621e+06	3.90019e+06
A0A0C4DH29	Immunoglobulin heavy variable 1-3	IGHV1-3	6706.03	16329.7	3323.74	2613.05	18442.2	3006.72	5123.45	5993.22	6304.16	1893.31	1129.37	8525.72	4955.46	26310.7	7657.61	2128.96	1920.58	3551.66	4071.96	4234.85	5794.14	11026	3194.36	2481.43
P06733	Alpha-enolase	ENO1	310479	160543	145064	144235	564264	74526.4	82494.4	81482.9	112650	64272.6	128360	244032	87258.1	295977	538171	114847	206640	80771.7	77493.5	127018	139541	119618	89800.8	109529
P43251	Biotinidase	BTD	185758	164467	258389	144451	139469	284297	248004	216135	176153	262602	136820	341553	163043	74052.7	166748	172254	109518	203777	395256	222354	172412	171843	519385	446257
Q96NY8	Nectin-4	NECTIN4	372135	447519	208956	400125	354736	211486	198231	351744	302575	278095	340540	363393	348353	361617	317606	310642	227808	239247	207282	219257	425545	406558	218865	293607
P01624	Immunoglobulin kappa variable 3-15	IGKV3-15	0	0	0	0	0	0	0	0	0	0	0	0	0	0	0	0	0	0	90266.9	0	0	0	0	0
P04632	Calpain small subunit 1	CAPNS1	240.29	1322.46	241.5	207.29	888.42	0	219.73	16.77	333.47	0	81.65	188.7	59.74	12198.1	317.7	29.24	0	48.5	0	169.25	503.91	876.93	18.1	20.22
Q08380	Galectin-3-binding protein	LGALS3	1.73411e+06	1.25206e+06	772831	2.18879e+06	1.54172e+06	909199	846024	1.57189e+06	1.6459e+06	1.30156e+06	1.22059e+06	1.51059e+06	835270	1.35763e+06	1.25412e+06	878111	1.23398e+06	1.11266e+06	837304	845885	1.78387e+06	1.97585e+06	698208	849453
O76015	Keratin_ type I cuticular Ha8	KRT38	1519.65	4578.13	228.61	6051.21	1651.96	11134.1	4652.43	11662.9	6656.17	10502.7	21309.7	802.02	7409.64	924.16	23140.2	610.41	29604.3	1722.72	10208	102.42	396.62	763.55	5159.96	4198.6
P14780	Matrix metalloproteinase-9	MMP9	184308	101771	483150	179009	113405	189355	202176	170870	153046	206891	193439	300848	129576	70817.4	137325	344855	59581.8	264029	283234	166144	188100	127860	739482	432039
P05156	Complement factor I	CFI	175831	135511	74938.7	133203	173449	78602.9	95232.3	145211	174203	87914.5	96479.1	126361	104064	219523	100910	117182	88510.1	92109.6	60597.3	117386	160833	154064	92075.9	76945.1
Q8N1A0	Keratin-like protein KRT222	KRT222	302154	205800	124819	554919	112028	153705	194566	151845	276759	174628	196933	237154	142608	140330	50518.4	118850	62818.4	112739	193960	93296.3	219192	222858	132548	147112
Q96A32	Myosin regulatory light chain 2_ skeletal muscle isoform	MYLPF	23940.5	40799.2	15853	30271.2	18355.2	12536.8	16125.1	17908.9	20443.8	22681	35028.7	20987.2	16962.4	20322.8	18503	17406.6	10611.1	23053.9	16673.4	25149.9	18381	23306.1	15677.9	15193.9
Q14CN4	Keratin_ type II cytoskeletal 72	KRT72	1592.36	1751.92	2934.42	2045.3	875.72	264.14	76.08	346.34	1379.3	176.68	77.87	305.63	361.91	1045.76	1347.1	216	1430.32	11	0	1045.1	936.84	1330.68	447.61	714.17
Q02487	Desmocollin-2	DSC2	3.14338e+06	2.61979e+06	5.33311e+06	2.26415e+06	2.12853e+06	4.36611e+06	2.651e+06	2.44929e+06	2.68886e+06	3.62072e+06	3.12612e+06	3.4767e+06	1.8808e+06	2.03719e+06	2.68941e+06	2.95112e+06	1.83821e+06	3.24308e+06	3.44229e+06	5.09571e+06	3.95473e+06	2.73748e+06	6.50501e+06	2.71316e+06
Q13046	Putative pregnancy-specific beta-1-glycoprotein 7	PSG7	17928.6	21435.8	7434.83	18356.9	17131.9	9765.03	11966	36925.7	11618.1	9737.7	14213.5	36800	18283	18327.1	15057.1	44697	6779.82	10577.5	325725	11384.3	17447	22827.3	24838.4	23828
P01706	Immunoglobulin lambda variable 2-11	IGLV2-11	33787.5	23105.8	35280.7	18289.8	16153.8	28872.2	12523.8	29473.7	20857.6	21180.4	9788.78	43311.3	23546.7	37137.6	24268.8	16866.1	12104.2	18738.3	19057.6	30287.7	19145.6	20006	29317.1	13961.8
A8K2U0	Alpha-2-macroglobulin-like protein 1	A2ML1	374506	780228	447556	262483	772870	287505	268813	343447	350755	214571	297082	343737	351054	1.66333e+06	431497	380031	433549	270496	291536	294473	466017	282516	251679	284024
P68871	Hemoglobin subunit beta	HBB	676666	520969	1.45141e+06	625911	568239	499586	448428	318029	549253	345997	333971	854569	335358	385724	530072	1.48085e+06	246082	367389	613407	1.24426e+06	975842	752973	858896	407378
P01824	Immunoglobulin heavy variable 4-39	IGHV4-39	6739.5	5667.8	14817	6081.97	10909.9	831.95	2554.79	3374	13741.6	397.62	1315.5	9513.9	957.3	5570.91	6450.12	9731.53	0	2555.46	593.35	10303.5	9054.54	6519.8	3792.92	478.93
P30086	Phosphatidylethanolamine-binding protein 1	PEBP1	412918	464358	397127	556985	456787	533958	673767	472070	504830	648592	659427	379853	657738	714096	427609	397571	577852	721370	455756	287990	372447	436317	454532	559065
O94772	Lymphocyte antigen 6H	LY6	9463.33	28082.1	18776.8	18903.5	13047.6	25362.5	63731.9	41361.2	25769.1	36248.7	47531	17798.9	18293.1	57716.2	15637.4	13753	15497.6	22152	38444.9	30879.6	8697.86	10531.1	32974.1	18523.8
Q99574	Neuroserpin	SERPINI1	237496	224108	201428	156871	132174	241310	116396	100787	167391	206468	190603	177367	120805	123686	177930	118605	159987	188044	278578	180735	198837	221864	305704	150088
P34931	Heat shock 70 kDa protein 1-like	HSPA1	42315	43899.7	79305.8	35836.1	63407.3	77641.8	44412.8	81481.3	47948.8	37591	44980.3	52690	46861.4	46770.8	74484.4	72957.8	96680.4	57871.2	66691.3	51941.7	69418.3	49499.9	59834.4	38649.1
Q04756	Hepatocyte growth factor activator	HGFAC	9080.81	11480.8	8151.93	27434.9	13726.5	5792.09	6317.23	17974.5	10561.8	4563.61	4877.25	15833.4	6254.94	10774.7	5456.09	15394.4	4237.05	6660.65	5785.45	20774.7	20262.4	34650.8	25871.3	8979.64
Q7Z4G1	COMM domain-containing protein 6	COMMD6	3091.02	2986.47	1050.25	1216.86	2750.79	6968.06	7649.64	6876.96	2159.81	4457.43	10105.6	2033.29	7793.07	4487.36	4265.73	1129.71	13654.9	5673.2	3639.48	249.47	2084.82	885.27	1505.69	7737.59
P00748	Coagulation factor XII	F12	9155.34	18481.7	15561.5	10451.4	14301.9	3546.92	7319.23	12234	30492.4	6186.95	7053.26	18185.5	3355.24	5751.29	25729.5	4045.93	2793.96	9268.04	8863.83	18659.6	10123.3	18381.2	9829.95	1015.67
A0M8Q6	Immunoglobulin lambda constant 7	IGLC7	22812.6	120654	6436.69	9524.02	102760	21873.3	47313.8	61088.8	31283.9	23049.2	41902	17438.9	82371.7	102574	62505.8	11264.8	63545.8	42848.2	78897.3	8711.99	7185.86	35957.3	11302.6	30011.9
Q9BQ51	Programmed cell death 1 ligand 2	PDCD1LG2	10904.3	20962.7	9567.27	20938.9	19866.3	11265.3	20802.3	19306.4	18416.5	17331.7	4269.3	15715.4	11331.2	22742.8	14785.1	21804	5309.6	8892.72	7599.57	16515.5	15900.1	14802.8	10969.1	12346.9
P00441	Superoxide dismutase [Cu-Zn]	SOD1	1036.44	6777.07	2539.18	3619.38	1585.58	2805.6	3769.14	14116.4	1243.5	1626.5	1128.68	686.09	1503.8	11215.9	1600.31	7227.13	3549.78	2718.63	2991.23	3894.16	619.84	1938.09	13591	18638.9
P10599	Thioredoxin	TXN	99733	386182	105580	66010.2	299478	38147.2	60459.7	95166.8	91985	34607.6	46983.5	100199	124848	375319	113747	94653.4	58262.6	43722.1	64110.8	147539	75573.9	143827	41752.1	54125.9
Q14CN2	Calcium-activated chloride channel regulator 4	CLCA4	750.67	1443.65	1458.45	692.55	3908.02	909.13	433.98	994.69	1432.04	429.5	565.4	703.22	1063.82	27436.8	585.1	1489.82	348.47	444.77	297.81	1727.44	2430.08	1497.2	331.85	205.1
P69892	Hemoglobin subunit gamma-2	HBG2	175.41	637.93	1003.55	614.71	2136.33	624.25	656.45	75.16	55.13	0	315.19	215.73	454.32	397.56	254.73	8396.18	102.11	333.87	605.48	627.51	444.17	330.93	404.23	969.49
P35900	Keratin_ type I cytoskeletal 20	KRT20	17395.5	13338	18545.5	16366.4	19185.3	24176.9	23285.4	25329.1	16079	23923.4	33833.8	15974.6	20831.3	13614.7	31733.7	18547.6	48285.9	39037.4	17200.7	20485.4	16842	13088.1	29592.5	34246.7
P19961	Alpha-amylase 2B	AMY2	13581.7	13755.1	7758.6	31421.7	19501.9	10523.9	13203.3	44063.2	13026.1	6295.96	3757.13	15436.5	5646.63	15219.9	4336.99	20434.3	5321.19	10355.8	10941.5	18266.7	13670.8	79746.2	25616.9	15801.1
Q9Y3T6	R3H and coiled-coil domain-containing protein 1	R3HCC1	9840.66	12329.1	9760.82	19099.2	5309.9	1377.06	2724.34	2753.75	8238.73	1597.8	15683.7	9673.18	4758.94	5555.71	6281.99	11852.4	877.54	2605.99	779.43	3773.95	13508.1	15674.8	2971.43	2824.55
Q9NUQ9	CYFIP-related Rac1 interactor B	CYRIB	33543.6	46925.7	30000.3	63923.7	42467.2	14719.8	24288.2	38610.1	49288.2	18173.8	38173.7	51478.9	49318.1	47973.2	33944.4	39630.4	17639.2	19068.9	13117	32628.3	46339.1	52786.2	34885.9	31783.3
P06727	Apolipoprotein A-IV	APOA4	10282.2	12181	39528.2	6474.74	21214.2	9362.52	15482.9	20415.5	8922.55	7090.66	8595.07	8876.21	11402	13526.8	36116.8	10606.7	13212.2	6763	11273.3	8228.69	18906.6	11593.6	7272.66	8872.59
O60235	Transmembrane protease serine 11D	TMPRSS11	66736.4	64344.6	32040.5	81464.7	85859.4	52709.6	58869.3	61863.8	78537	54360.1	71780.3	54662.4	71468.2	133984	89753.8	46633.8	145678	51269	31939.5	41055.1	54088.5	62930.6	48349.3	73488
Q7Z7K0	COX assembly mitochondrial protein homolog	CMC1	2478.27	2191.52	5030.43	2999.8	3285.6	2715.35	2234.97	3266.55	3148.72	5436.82	2983.57	2962	2642.33	2577.15	5149.11	5291.6	6066.52	2318.78	4126.47	2153.28	3153.78	4076.16	4498.6	3198.22
P17050	Alpha-N-acetylgalactosaminidase	NAGA	28180.9	31996	46536.2	46190.6	23902.2	18109.9	20182.5	17985.6	30994.9	18785.1	13894.2	24950.4	29624.8	31518	23359.5	39223.8	32302.7	23426.4	15091.9	26220.1	40563.9	37235.9	28601.3	43558.6
Q9UQ74	Pregnancy-specific beta-1-glycoprotein 8	PSG8	110494	98765.6	50271.8	46528.7	106497	226249	80707.6	131019	123015	165090	81852.5	61488.5	82949.1	114477	131859	43102.4	105217	114856	155993	50779.8	100081	64766.4	55438.6	87732.1
Q9BQR3	Serine protease 27	PRSS27	3753.41	4319.86	1494.84	6349.63	7451.49	5406.51	4298.72	4342.1	7310.78	6337.69	4621.85	3127.35	4603.25	10230.4	4862.04	2383.89	5257.17	3436.2	2609.84	3220.45	4977.39	5662.07	4880.47	4671.16
P14174	Macrophage migration inhibitory factor	MIF	12010	13492.4	6748.98	12734.9	13279.9	4402.73	7796.97	8857.28	16040.5	2540.35	5766.17	9799.36	10998	15126.8	7810.31	10216.8	5056.42	6193.41	5353.9	11572.5	10710.6	13563.6	1701.83	5853.01
P01034	Cystatin-C	CST3	633147	586985	606891	894073	557432	372993	473386	490875	669287	465437	643101	654559	645641	532667	498306	573869	437658	422878	324291	419674	659674	761544	600202	525015
P17174	Aspartate aminotransferase_ cytoplasmic	GOT1	9766.45	16191.4	9076.19	14376.7	21470.4	3973.96	5775.31	7234.73	14992.9	4294.62	7941.27	8159.83	13268.9	57907.9	9171.37	13823.4	7936.42	4968.49	6462.19	10866.2	16342.9	11848.8	3143.96	3955.76
P20160	Azurocidin	AZU1	4823.91	634.4	2090.66	556	9349.45	415.97	491.2	228.1	305.63	236.23	411.07	1011.86	1244.83	3416.99	881.05	748.16	318.37	2318.29	193.99	580.55	1491.5	799.38	210.44	212.39
P19827	Inter-alpha-trypsin inhibitor heavy chain H1	ITIH1	21050.9	11532.9	5392.89	18975.5	20401.1	2353.03	2178.85	4271.78	6604.29	2505.53	1173.04	8090.54	5337.55	10101.3	29888.4	3199.47	7194.32	1898.43	1195.07	6352.34	10991	9837.03	3344.76	4667.36
P05543	Thyroxine-binding globulin	SERPINA7	496848	436445	460730	363751	458481	616812	590637	317229	452151	694359	724527	618374	382424	289768	448824	541739	497169	691009	568031	613698	604217	486994	446846	407983
Q14982	Opioid-binding protein/cell adhesion molecule	OPCML	258224	85840.9	92729	290359	106935	55631.4	41774.4	48427.6	53214.9	51724.2	40807.8	326482	41810	114215	51217.4	103609	39058	35237.4	28278.2	40135.8	149333	200206	35403.9	45263.8
P48745	CCN family member 3	CCN3	155185	147859	283493	218859	141168	73666.2	197290	154854	45857.5	95954.5	92722	267639	88525.2	93541.9	66397	261878	61129.1	46088.6	184473	184839	189487	283415	278757	257699
O76013	Keratin_ type I cuticular Ha6	KRT36	364.27	592.26	30.63	486.39	1531.95	1513.91	2263.93	1599.07	1496.78	1889.96	321.98	703.29	1534.49	1442.15	1907.16	391.63	1717.38	790.77	886.63	286.54	84.42	827.68	651.46	352.99
O95967	EGF-containing fibulin-like extracellular matrix protein 2	EFEMP2	25666.6	14452	28237.8	21088.3	23820.2	16533.4	22394.4	19354.2	25227.1	19189.2	20566.7	26379.4	12811	14072	15811.6	17246.2	13865.4	25309.8	21848	34753.2	16958.4	24575.4	35416.6	23367.1
Q03154	Aminoacylase-1	ACY1	1.70686e+06	983165	1.18541e+06	3.62325e+06	470504	208414	367578	277356	886421	207831	1.13463e+06	1.68605e+06	652827	601552	404007	1.0672e+06	196912	183924	218154	458795	2.15514e+06	1.8004e+06	203038	226440
A0A087WSY6	Immunoglobulin kappa variable 3D-15	IGKV3D-15	31208.9	29488.3	66778.6	38241.8	20206	29535.7	24301.8	22467.2	34331.9	22782.7	24002.8	37683	24493.8	35546.9	20657.5	41525.6	10381	29846.7	48221.9	60108.4	46737.7	37747.9	44813.9	30396.6
P08603	Complement factor H	CFH	28960.7	27683.2	8926.86	25711	60031.1	14829.5	20794.9	41467.8	29905.7	27659.8	56265.5	27011.4	13798.3	40203.1	51753.2	9359.32	90321.8	14445.7	13226	16283.4	19253.7	34930.6	19173.1	24093.6
P00734	Prothrombin	F2	80390	77302.3	705746	272285	894276	253358	168403	619420	56281.2	335832	122520	727622	220430	64661.2	772310	943998	267342	83044.2	455915	160134	1.01241e+06	1.30921e+06	974923	111520
P08697	Alpha-2-antiplasmin	SERPINF2	143901	131187	113235	237354	120314	70086.6	61666.5	61957.2	112727	38590.5	90022.9	145260	75255.6	101661	76798.7	121752	31802.5	44170.1	49614.9	103018	201150	164130	55413.1	41764.5
P26992	Ciliary neurotrophic factor receptor subunit alpha	CNTFR	84672.6	104331	76328.9	198026	67733.5	36478.9	34588.8	57909.1	93827.1	46357.6	44370.6	102793	40589.2	77228.2	84396.2	87416.1	28234.6	25030.8	24175.3	113798	86917.6	114707	51273.9	35244.3
Q5TEC6	Histone HIST2H3PS2	H3-2	5264.89	1504.88	619.51	349.03	6993.99	1496.24	2541.11	844.71	179.68	2023.8	3136.33	739.72	1235.84	9834.01	770.69	151.81	3256.2	9308.71	1866.37	517.7	1096.72	926.4	192.32	165.23
Q8IV08	5'-3' exonuclease PLD3	PLD3	86651.5	82870.1	75754.9	77810.4	50385.1	81921.5	77320.8	63637.5	82266.9	130582	61974.6	52276.4	79381.6	55926.2	68879.6	57466	51590.3	68938.2	76171.2	123515	87857.8	115006	103282	93814.8
Q8N336	ELMO domain-containing protein 1	ELMOD1	32088.1	35122.8	21354.8	100570	25766.8	30113.5	50389.5	47846.6	39217.8	43088	56534.8	32367	42761	47942	20684.3	40878.5	25534	48485.1	31348	26133.1	25448.2	24341.1	29929	49370.9
P01782	Immunoglobulin heavy variable 3-9	IGHV3-9	5943.88	3095.59	1059.11	4017.94	582.68	4944.28	3472.02	1659.39	6779.28	33.21	281.63	5672.5	1792.96	4177.33	1491.05	35.73	174.14	2282.11	6507.77	4450.98	2204.86	3513.17	206.03	280.34
Q86UD1	Out at first protein homolog	OAF	2298.77	3041.57	3314.42	1835.92	1472.4	329.23	640.45	607.65	1081.93	159.26	3122.23	2003.43	1438.03	948.08	581.52	1154.4	224.16	122.81	324.41	4423.03	3956.61	2147.2	242.17	328.79
P01019	Angiotensinogen	AGT	228546	157907	857465	225790	256599	257779	103713	83509.5	200007	135781	138645	282228	124539	144643	158856	478813	158093	134700	210148	583773	661713	237651	174576	106695
P67936	Tropomyosin alpha-4 chain	TPM4	61455.2	64825	50459.7	36720.1	89953.9	149057	86856	78063.2	47725.3	135546	153038	59628.8	63953	113984	73992.1	32462.9	102722	120500	96757.5	34330.3	39437.9	65727.1	52108.2	79358.2
P16278	Beta-galactosidase	GLB1	127028	99519.7	201083	140374	51947.3	128290	126327	89760.2	114360	117387	196949	92277.3	108647	47779.9	65356.3	103282	104720	131012	171878	204777	172731	108444	110656	79361.6
A0A0B4J1U7	Immunoglobulin heavy variable 6-1	IGHV6-1	3306.89	1018.16	1995.21	276.1	446.05	3291.04	468.75	1784.3	840.92	33.3	3788.48	356.73	516.5	1761.17	560.33	1548.76	2329.42	639.37	479.15	1051.93	5464.16	3129.17	628.67	1340.44
O75838	Calcium and integrin-binding family member 2	CIB2	96260	47382.4	120762	92723.2	56769.6	134625	33030.4	40486.7	72812.9	74369.9	44487.1	117801	39928.3	62699.9	50419.3	74382.3	52130.8	60846.8	81463.3	161395	273059	94953.4	48136.6	50505.2
P32119	Peroxiredoxin-2	PRDX2	10937.4	34246.5	8527.18	12715.3	21316.5	21686.1	25002.5	14804.8	16952.6	27237.9	15143.8	10996.7	20107.3	76836.2	12842	11748.1	10098.4	32476.8	26680.9	7235.23	12136.1	18038.2	11089.8	15754.6
Q5VW32	BRO1 domain-containing protein BROX	BROX	9224.77	9322	13725.3	13497.9	11824.7	25649	22472.7	56420	10291.1	9422.95	7296.84	9109.73	6613.17	11049.8	8506.19	17166	11230.8	21424.6	30670.2	9379.06	9582.82	18496.6	16952.8	15983.5
P23528	Cofilin-1	CFL1	10560.2	13069.9	16228.7	15233.6	10205.3	7516.52	13378.5	12992.7	13923.3	8606.33	6966.4	15526.4	11560.1	8053.39	6931.99	12103.7	2947.68	5520.19	12476.7	14755.3	7891.81	13977.5	11743.1	8950.81
Q13867	Bleomycin hydrolase	BLMH	425814	513548	134707	232428	538893	929066	697990	773220	553210	885869	1.55307e+06	315034	703844	525109	1.31689e+06	225958	2.84288e+06	565317	523413	33784.2	151570	322180	577809	807727
Q8N1N4	Keratin_ type II cytoskeletal 78	KRT78	5217.91	18428.6	2920.64	2990.3	4418.33	2209.54	2276.16	2354.63	3111.38	2420.87	5140.92	2945.2	3516.9	5886.72	5213.92	4436.55	3849.33	4252.91	2189	2427.39	2413.4	3270.42	2240.32	3574.42
P01763	Immunoglobulin heavy variable 3-48	IGHV3-48	4078.2	1321.73	601.67	688.57	10913.2	0	126.19	52.89	273.87	0	0	1445.29	160.56	10256.2	4441.75	197.07	30.96	163.67	0	741.89	504.27	132.05	86.81	0
P00747	Plasminogen	PLG	285066	178884	270612	181672	281337	326437	312257	193314	222239	240203	245643	253783	105574	315832	309664	221771	349390	203359	252116	312900	409397	243446	256148	252363
P19320	Vascular cell adhesion protein 1	VCAM1	209039	118949	239499	198713	186934	388550	279960	189994	150526	392562	310532	324345	198297	129472	222283	180389	394879	180578	345312	287229	245092	200020	319529	264264
Q9UIV8	Serpin B13	SERPINB13	25877.2	45572.1	20794.6	28289.4	70890.5	13243.1	10593	15461	26433.9	9456.44	20058.3	27100.4	20888.6	142681	31481.5	19773.7	16424.2	11167.9	15702.4	31150.2	28838.4	34955.1	17575.4	11915.9
A0A075B6P5	Immunoglobulin kappa variable 2-28	IGKV2-28	163633	170585	434104	150744	117408	345914	176238	137036	166448	289343	136923	181609	108596	147734	84569.4	166952	97597.1	211069	307684	481351	230240	137581	313230	152906
O43451	Maltase-glucoamylase_ intestinal	MGAM	512750	737719	459438	556622	802399	958149	660223	632661	464677	743918	735357	406270	726934	646253	884844	743490	1.02682e+06	625462	709724	246958	376824	401162	470916	798782
P01042	Kininogen-1	KNG1	8.15762e+06	8.15481e+06	3.80177e+06	1.37967e+07	7.99354e+06	3.83924e+06	5.42043e+06	8.33851e+06	1.05636e+07	3.84305e+06	8.31058e+06	9.42382e+06	7.11048e+06	6.06627e+06	4.64032e+06	8.05827e+06	4.59312e+06	3.90001e+06	2.73154e+06	6.26429e+06	7.28921e+06	9.88482e+06	6.04048e+06	5.80674e+06
Q2M2I5	Keratin_ type I cytoskeletal 24	KRT24	90019.1	81577.4	27108.2	61092.1	154430	409310	495846	250589	89116.7	544395	272507	85326.6	286297	87311	210773	33095.3	217107	249073	346471	24723.3	28423.5	74084.7	184569	170809
P01876	Immunoglobulin heavy constant alpha 1	IGHA1	3.32799e+06	3.05414e+06	1.03824e+06	2.0001e+06	2.92931e+06	1.74064e+06	1.07402e+06	3.32124e+06	2.42766e+06	2.22473e+06	1.73363e+06	2.01626e+06	3.03009e+06	2.54109e+06	2.03517e+06	2.61719e+06	1.51608e+06	1.40345e+06	1.18171e+06	1.47519e+06	3.42535e+06	2.3066e+06	1.21619e+06	2.536e+06
Q92820	Gamma-glutamyl hydrolase	GGH	74238.7	108331	227908	219562	114741	40885.9	79586.4	45445.3	68536.6	61721.8	54220.9	134110	122902	145590	101823	147034	158670	87926.3	53486.8	85603.1	127025	197919	104347	164019
Q9UH03	Neuronal-specific septin-3	SEPTIN3	5703.13	6712.47	1101.05	3362.15	8352.84	4305.97	5085.18	9243.26	8765.07	2338.41	1935.08	1640.71	4958.26	1996.63	3800.53	9337.87	1196.72	1336.38	4928.2	250.4	2363.29	4694.24	8009.61	3357.96
O00241	Signal-regulatory protein beta-1	SIRPB1	950945	1.32611e+06	687308	831104	1.15729e+06	1.24681e+06	965271	1.3186e+06	1.1819e+06	1.1098e+06	1.69358e+06	806561	1.08957e+06	1.07339e+06	2.49273e+06	857265	3.1072e+06	841147	742210	318156	629493	942398	1.07608e+06	1.5242e+06
P50395	Rab GDP dissociation inhibitor beta	GDI2	5226.95	8682.55	2121.82	6069.35	7781.11	2570.72	3413.17	6730.42	9095.45	3246.1	3901.51	4502	5758.57	10676.1	4745.07	7765.69	5062.92	2828.11	2846.74	3008.95	5426.39	6159.41	2603.12	4550.28
P49913	Cathelicidin antimicrobial peptide	CAMP	345.16	314.41	2759.41	1328.33	2294.08	129.14	65.9	700.64	461.09	191.12	69.7	4963.14	189.81	1727.67	713.45	3720.11	80.22	971.85	74.65	3087.99	1497.12	1092.94	4394.94	1397.54
Q99683	Mitogen-activated protein kinase kinase kinase 5	MAP3K5	574212	558923	628557	914640	458525	547988	476964	583075	689100	533283	392419	502763	393824	498859	645025	582322	375361	451756	432964	661993	618391	477906	495249	466936
P0DO92	Putative protein T-ENOL	CDIPTOSP	24624.5	107193	22717.4	16747.3	26509.2	5516.75	7121.1	20159.7	10734	6720.65	8717.18	17691.3	22608.8	37392.8	14089.8	8115.72	11823.2	11084	9292.59	22844.7	8606.05	36275.9	9983.03	10869
Q92858	Protein atonal homolog 1	ATOH1	36.22	0	627.54	3126.2	310.23	1015.13	1391.54	10218.4	755.25	914.81	49.33	7754.28	583.67	1279.21	567.97	18641.4	168.44	135.12	172.85	4266.92	742.18	427.77	20354.4	7429.2
Q07075	Glutamyl aminopeptidase	ENPEP	313835	682759	487359	371529	172880	480041	310727	382659	195844	371630	300466	419145	300725	282480	182684	461925	305050	330359	383747	423032	315921	268794	499588	524184
P00439	Phenylalanine-4-hydroxylase	PAH	1489.96	5381.41	4361.53	3866.86	2495.91	439.1	661	1151.86	1044.17	899.04	198.01	1262.66	4427.08	5468	1250.38	4499.3	4693.4	367.1	1494.13	4053.17	3379.11	2788.41	1060.62	5250.55
P19961	Alpha-amylase 2B	AMY2	789428	827787	537456	1.64419e+06	1.08708e+06	785071	601999	1.64159e+06	717170	487770	539665	858272	510402	814861	285795	807728	423244	766099	608879	792706	1.22647e+06	2.2223e+06	1.34354e+06	825205
P30047	GTP cyclohydrolase 1 feedback regulatory protein	GCHFR	1169.17	2581.96	315.77	1724.37	1180.33	19973.2	18980.8	5296.65	1681.33	22601	11065.9	2607.61	5357	1153.31	838.51	1440.07	2156.98	20502.8	47275.3	2025.83	1851.22	3952.06	6511.88	13141.4
P39060	Collagen alpha-1(XVIII) chain	COL18A1	550067	389924	300484	641992	288567	428370	520561	624771	373160	452477	828631	400679	381607	287836	410046	371044	783248	332092	357481	203202	324462	373255	433057	449137
P13645	Keratin_ type I cytoskeletal 10	KRT10	305335	450580	1.06421e+06	491339	276871	220275	243389	405361	344843	190699	322497	320742	233761	631786	252949	383204	195676	263366	332749	618103	392188	642997	565232	661733
Q9ULC6	Protein-arginine deiminase type-1	PADI1	30518.7	21024.6	198389	28036.3	14597.1	10110.2	8080.13	7393.19	19649.1	7552.31	9864.6	38244.9	7723.45	34108.1	10950.2	56605.2	14321.3	11162.1	8990.9	147296	72141.4	44448.8	23363.3	7689.47
P01768	Immunoglobulin heavy variable 3-30	IGHV3-30	39596	61061.3	35369.7	55686.7	48498.9	9596.72	21539.8	52009.8	23851.2	10559.4	39020	66418.5	26816.2	37082.1	37938	46309.2	3909.39	7653.98	11523	45097.2	43326.6	46941.1	44634.7	39550.4
Q15375	Ephrin type-A receptor 7	EPHA7	8965.11	10109.1	11536	11748.6	7353.47	3851.26	4238.53	4453.4	9975.2	5249.13	5671.8	14699	3172.08	18082	6077.6	7608.53	683.71	4701.14	4208.4	21439.6	7515.16	8928.15	8650.56	3101.06
Q9BYE9	Cadherin-related family member 2	CDHR2	8555.7	7001.19	10718	6439.3	7052.26	8104.7	5025.21	5385.17	8391.14	6926.73	7673.74	11885.7	5532.57	4215.41	9348.67	7837.47	2932.31	6386.15	14149.5	12650.4	14511.9	9425.57	11854	5606.42
P62258	14-3-3 protein epsilon	YWHAE	4927.06	16252.1	3567.7	13928	9014.26	1384.82	2429.83	8733.28	12389.3	791.83	3314.29	8018.64	6300.56	15460	10026.2	8499.36	3141.9	1711.34	1460.55	4109.96	6825.84	15263.2	2683.02	3450.62
P36980	Complement factor H-related protein 2	CFHR2	5493.91	5297.22	8613.53	4446.47	4530.77	2907.26	3847.34	3515.07	3587.45	2382.88	10672.8	3358.93	6815.99	4958.55	4438.84	5283.38	3572.64	4601.41	4179.98	6736.45	4788.01	6540.69	7568.84	6349.08
A0A0C4DH35	Probable non-functional immunoglobulin heavy variable 3-35	IGHV3-35	13805.4	8063.68	163539	14945.3	12167.7	5892.02	2880.99	6819.7	11608.6	6735.1	2974.86	15347.8	3606.38	13212.8	7706.98	28603.9	6480.48	6047.11	10628.3	65570.4	15569.6	17728.9	16459.1	6163.68
Q8N9W8	Protein FAM71D	FAM71	83294.2	30779.9	67724.2	56295.3	141610	25078.1	30600.8	72929.9	16881.8	23380.7	30457.2	96375.3	22014.5	90993	89294.8	73424	40982.9	16587.4	12089.5	44858.2	31777.7	20019.9	70456.8	80577.2
P59047	NACHT_ LRR and PYD domains-containing protein 5	NLRP5	17758.4	17759.3	8747.17	6850.62	16064.2	27787	32331.9	20303.1	16447.9	30155.9	30374.2	19137.7	25008.3	11909.6	20743.2	8139.16	15496.1	31019.9	33958.7	10641.9	10090.6	13489.4	13089.1	16627.6
P01871	Immunoglobulin heavy constant mu	IGHM	497615	283802	691803	316502	230712	433463	174618	272352	173380	316017	400983	583115	233214	181780	243962	253668	89998.6	163348	485505	753884	285065	189550	314089	136440
P18510	Interleukin-1 receptor antagonist protein	IL1RN	27782.4	49039.7	19755.2	21793.7	129283	14606.6	37559.9	36001.3	32951	14442.1	15657.4	26423.7	51010.8	666714	46792.3	27216.9	37990.4	17642.1	28362.6	30791.3	40976	41031.8	10989.7	22738.3
P19652	Alpha-1-acid glycoprotein 2	ORM2	504353	876086	1.03599e+06	392506	436590	679917	544858	374262	685985	711047	499221	649724	433996	581101	708192	492127	411387	604249	809931	1.13351e+06	748525	634998	1.13904e+06	446911
P35613	Basigin	BSG	9712.16	7769.45	16941.2	25604.5	7242.48	2449.45	3506.75	9356.88	7372.23	3733.85	4073.52	21835.4	3743.62	5757.6	5584.08	29347.5	3108.24	5181.17	2642.35	19303.1	10456.3	11844.4	26924.6	10289.7
P69905	Hemoglobin subunit alpha	HBA1	17316.8	29839	53003	19257.4	99113.1	66770.2	62711.1	9676.41	24418.2	22465.5	17736.7	11075.3	27124.3	14829.2	41945.2	385143	21539	27705	78648.4	22649.7	50212.4	9444.92	16763.2	73287.1
P08637	Low affinity immunoglobulin gamma Fc region receptor III-A	FCGR3	18876.9	162596	20827.8	72694.3	99992.4	13850.3	132055	93524.2	342388	107877	30289.8	221493	25200.1	96742.6	71106.2	52214.6	17871.6	19040.8	13974.6	99383	34365.2	146403	130643	57962.7
O14498	Immunoglobulin superfamily containing leucine-rich repeat protein	ISLR	48734.1	52832.9	18121.8	43230.9	58277.5	30026.8	26660.2	30102.3	52311.3	27219.2	52714.4	41181.6	32966.6	44253.7	38754.8	52056	21783.3	18610.6	50955.3	16586.8	73650	47972.7	22626.9	23120.5
O75223	Gamma-glutamylcyclotransferase	GGCT	32064.8	94914.4	39393	46149.1	79939.3	14198.5	30096.9	51863.2	101365	14896.6	38317.1	60400.5	24557	169128	87615.7	32372.5	17110.4	24342.3	20730.3	74097.7	47551.9	97651.1	57655.4	14572.9
P35908	Keratin_ type II cytoskeletal 2 epidermal	KRT2	125437	239738	278243	123650	167418	405336	409557	226369	103369	435789	239422	171255	227202	185234	183567	149789	281281	256751	545464	199171	197602	392742	235697	220627
P21266	Glutathione S-transferase Mu 3	GSTM3	1.32342e+06	1.07369e+06	2.24103e+06	1.14239e+06	957354	1.39619e+06	1.30227e+06	905396	1.21518e+06	1.41748e+06	1.36548e+06	2.04794e+06	975007	666761	1.21423e+06	1.74569e+06	521393	1.04222e+06	1.88182e+06	2.25183e+06	1.47733e+06	1.33011e+06	2368101	1.37037e+06
Q08334	Interleukin-10 receptor subunit beta	IL10RB	7712.18	7859.36	6799.12	15237.7	7079.65	4297.73	6069.89	8446.68	8717.77	6220.88	2881.09	10182.5	5512.19	6180.34	6011.14	12715.5	2935.16	3744.95	2333.86	7287.06	6148.72	7172.41	7218.62	7867.02
Q7Z4R8	UPF0669 protein C6orf120	C6orf120	1531.34	4127.87	4782.89	12821.3	2184.19	434.03	2117.91	4795.29	8720.87	1842.4	2701.21	7089.31	1448.41	2666.58	3132.17	4672.06	1024.68	207.08	105.68	5342.46	2713.42	6327.16	5792.48	4644.44
Q02383	Semenogelin-2	SEMG2	15682.5	10285.2	8041.09	43033.4	7730.55	13281.9	30495.9	29285.2	56516.8	9829.06	15573.4	42016.4	10665.2	12268.3	7612.53	27624.4	15576.2	19934	10026.9	19818.2	9865.76	20016.4	70572	47345
Q9H3G5	Probable serine carboxypeptidase CPVL	CPVL	45597.7	49421.1	61533.3	79781.8	37651.7	26937.7	22407	52444.5	74812.5	26035.9	26814.6	62547.2	33953.2	56489.8	41145.5	70754.5	36884.2	29954.6	38597	38657.3	70207.4	92755.2	89591.8	36356.2
P07204	Thrombomodulin	THBD	66895.4	90730.2	52313.6	141770	52780.9	54599.8	54576.3	71290.2	100118	71828.3	87026.2	94386.1	55461.7	51101.4	83639.5	67493.6	43013.5	39997.5	57940.9	57989.8	59582	120576	92236.6	60752
P30048	Thioredoxin-dependent peroxide reductase_ mitochondrial	PRDX3	0	823.63	67.37	0	176.53	0	94.61	96.59	39.65	0	0	0	0	1512.94	0	21.47	0	146.5	137.22	95.24	29.03	0	139.31	101.77
A0A0C4DH25	Immunoglobulin kappa variable 3D-20	IGKV3D-20	42238.8	58478.4	92866.3	57799.9	36564.8	73719.9	56206.2	43468.7	64156	66549	47092.9	72945.3	33525.7	44575.2	50575.1	75773.2	21668.3	50061.4	48299.7	140444	104304	62811.1	118063	42453.2
Q969E1	Liver-expressed antimicrobial peptide 2	LEAP2	118639	49528.2	168156	192593	43861.4	75423.1	352778	107917	96297.7	178994	79808.9	87982.5	22596.8	22803	37887.8	274959	36390.3	131156	95430	206991	30934.1	64056.3	347720	208084
P06702	Protein S100-A9	S100A9	490544	661164	340653	235510	393970	268146	395176	256911	234761	269601	405424	374360	346543	1.24882e+06	266136	267227	370816	514954	458549	638346	159459	215568	169800	258576
P07858	Cathepsin B	CTSB	72762.7	82517	107203	133998	83103.2	23600	64052.5	51818.3	75304.2	37901.6	29147.2	136563	51707.7	88212.4	50396	121682	53905.2	33728.1	32606.7	84762	124265	153567	115480	107654
Q9HCN6	Platelet glycoprotein VI	GP6	96411.5	78850.5	68530.8	142499	94275.7	116430	82772.2	123544	95899.2	94649.2	111181	108808	82341.2	92749.8	94789.8	116544	83895.8	104005	107923	115673	66998.7	138910	112868	121160
P01591	Immunoglobulin J chain	JCHAIN	245082	206555	57698.8	153170	229972	144345	102407	233709	178939	178801	188674	172600	213952	210970	158223	199437	129986	111562	126342	103400	263918	172400	95342.5	184195
P56537	Eukaryotic translation initiation factor 6	EIF6	47411.8	60281.9	44193.9	117068	86333.7	39001.3	73679.1	107543	73286.9	71390.2	65478.5	95941.5	70633.8	91030.2	60371.3	61993	39614.6	70039.7	48486.6	49113.3	58595.8	78274.1	73493.8	99364.6
Q86Y46	Keratin_ type II cytoskeletal 73	KRT73	25502.6	276905	16173.8	40516.3	17457.7	30809.9	30993.9	20124.3	15948.1	32168.3	26159.9	44031.6	42536.6	24328.8	24325.5	9834.65	33178.7	44526.6	23724.6	20843.2	14035.1	34376.8	22055.2	35467.7
P78417	Glutathione S-transferase omega-1	GSTO1	31.5	0	29.16	335.83	394.18	0	0	0	23.66	0	0	0	0	1133.49	0	49.94	0	0	0	0	0	104.67	0	0
Q12996	Cleavage stimulation factor subunit 3	CSTF3	846.56	778.36	1754.97	1664.21	320.96	2627.14	733.39	1023.69	1244.48	767.49	805.51	5412.76	303.49	640.43	730.52	1085.54	0	467.07	1258.81	1766.73	1625.83	689.1	2262.67	1245.18
Q9HD89	Resistin	RETN	56565.3	65842.2	64325.1	103788	58981.2	63893.7	77792.4	47194.7	133155	87898.1	103168	91369.5	79361.8	47662.1	91169.9	61094.7	51596.6	102756	49067.4	54585.1	55347.3	115437	106161	36530.6
A0A0C4DH36	Probable non-functional immunoglobulin heavy variable 3-38	IGHV3-38	462.62	778.03	396.01	213.27	1236.59	1410.38	423.67	311.03	6337.6	1409.82	545.37	497.52	655.46	1794.72	625.96	982.69	971.58	1405.45	1233.04	1382.85	967.38	710.87	501.13	1152.06
Q14019	Coactosin-like protein	COTL1	16997.1	17335	119348	15895.2	13706.6	7902.1	10283.1	9458.77	15408.6	11139.7	13116.3	24362.5	11272	18470.3	7937.36	26697	9593.7	12237.2	11598	59889	12673.5	20995.3	41598.2	18192.4
Q9UKY0	Prion-like protein doppel	PRND	453.39	385.64	466.64	0	287.05	603.67	157.56	130.11	469.33	1779.31	185.17	528.93	43.72	0	290.55	0	0	215.18	978.63	419.71	132.98	0	1509.49	238.48
Q9BUG6	Zinc finger and SCAN domain-containing protein 5A	ZSCAN5	2182.4	7685.5	61745.2	27737.3	92737.9	38441.8	19374.8	94198.7	3448.88	56857.4	5984.11	68484.7	40351.6	5305.7	114805	92627.1	62191.2	1293.74	87123.5	9566.37	116053	195949	149262	18314.7
Q15726	Metastasis-suppressor KiSS-1	KISS1	29297.1	19141.1	4204.22	27792.9	30388.2	19478.2	18482.9	27631.9	19452.7	13759.2	28495.2	16352.9	21338.6	5969.79	8784.88	7953.8	22555.9	19628.8	14086.7	14969.3	15374	23819	11793.9	4671.61
P12830	Cadherin-1	CDH1	79281	106814	116383	75283.2	191942	64301	75577.5	143491	139853	46969.8	97072.2	88341.4	225189	186735	108875	114623	32081	80276.5	76508.9	121896	205158	324228	338910	225754
P59095	StAR-related lipid transfer protein 6	STARD6	342148	279215	513355	245003	192795	368508	285048	266809	325946	321499	319413	264122	268236	186752	418861	214934	389824	263633	398881	367491	301032	302391	457129	324318
Q13835	Plakophilin-1	PKP1	3435.58	5715.38	15123.1	6509.68	10952.4	3395.27	5673.81	17159.3	2164.45	13658.4	3210.53	24439.2	7105.86	8020.63	4886.3	24404.2	5953.2	3143.21	15169.5	3670.95	13826.4	25393.8	12742	4756.58
Q13542	Eukaryotic translation initiation factor 4E-binding protein 2	EIF4EBP2	13861.9	42718.7	19757	43107.3	13598.7	9740.18	11153.8	10337.5	29344.2	18473.1	18309.8	10384.9	22872.9	42858.7	17147.1	8336.24	24831.7	15766.3	7128.06	11398.9	22286.9	30966	8095.4	28705.2
P19440	Glutathione hydrolase 1 proenzyme	GGT1	59811.2	53040.4	70159.2	58989.1	53926.6	74934.1	41666.7	41880.7	53243.2	63749.7	68461.7	66349.9	47741.7	48203.1	51902	67286.1	45636.7	56372.7	69076.9	103424	109108	60239.5	40267.4	42260.6
Q6P1R4	tRNA-dihydrouridine(16/17) synthase [NAD(P)(+)]-like	DUS1	34314.2	36891.8	20586	61596.1	34086.1	22932.3	26521.3	32939.1	35470	28880.4	53118.1	20632.8	29392.8	29995.4	49063.6	33850.7	80924.7	26882.8	18922.2	18689.5	67079.5	41442.3	37375.4	69113.3
Q14118	Dystroglycan 1	DAG1	18564.2	32244.5	15914	33195.2	24085	8126.31	15137.5	14853.2	35124	11603.1	21876.4	18921.6	15159	24867.6	12916	17718.3	5678.79	11357.7	9449.2	21896.2	18337.3	33421.5	20978.2	18070.7
Q86T13	C-type lectin domain family 14 member A	CLEC14	18958.7	28293.4	11596.6	42298.9	16024.8	18184	21911.6	12625.2	43223.9	13076.8	19784	28352.2	35750.7	12792.2	27422.8	36242.4	8569.65	12329.8	17257.5	22891.8	12648.6	31364.6	20955.4	14975.7
C9JBD0	KRAB domain-containing protein 1	KRBOX1	3047.55	525.75	1241.74	6664.6	607.15	3186.91	12462.1	10447.6	2037.83	9359.46	1656.49	9045.71	1747.81	253.52	1287.06	3170.78	5168.77	12421.8	3516.52	625.01	1617.32	2671.14	5726.53	11769.2
A0A075B6K5	Immunoglobulin lambda variable 3-9	IGLV3-9	7853.65	5733.43	6611.09	5763.3	5773.64	5213.86	3200.93	5592.02	9968.9	5218.87	3641.46	6037.96	4201.47	4909.1	9979.06	7455.19	3045.25	2743.93	3268.33	8103.04	11641	6980.09	3680.33	3078.61
Q8WV07	Protein LTO1 homolog	LTO1	49204.4	182313	22611.2	16468.5	245881	32857.2	96378.3	122947	38038.4	49615.9	56630.9	36404.7	110316	33457.5	98237.1	23728.6	75647.1	68876.2	89124.1	47108.4	34001.4	37715.6	26917.2	52191.3
O00592	Podocalyxin	PODXL	23057.8	36694.1	13712.1	25963.2	17542	16148.3	6662.02	15964.5	13895.7	14885.2	12134.4	10119.7	17839.1	14804.1	14642.1	58487.8	13647.5	8671.87	5656.96	16424.7	41784.4	22202.7	17274.7	38781.3
O75594	Peptidoglycan recognition protein 1	PGLYRP1	496955	978113	733353	997527	797407	744719	706300	534744	1.06989e+06	526097	944761	753070	653330	528576	781743	794312	486812	1.16135e+06	684209	1.17979e+06	896288	1.1298e+06	819544	508352
O43707	Alpha-actinin-4	ACTN4	38289.5	98743.5	26133.8	27969.9	81788.4	65496.6	76267	63700.7	54915.8	63403.5	68446.1	43642.7	68923.1	246494	48044.3	27279	76293.8	58741.1	112530	30085.7	51377.2	47627.4	41457.4	49983.7
Q04695	Keratin_ type I cytoskeletal 17	KRT17	513462	952328	512762	617937	417884	380520	394640	375372	432758	445478	573777	462353	479733	602500	760431	718368	850963	482237	412619	462323	532720	547170	542559	609358
O75144	ICOS ligand	ICOSLG	14551.9	16489.6	40697.7	78091.3	19866.1	27131.7	31227.8	66114	35904.5	32764.3	16921.3	60017.9	14565.4	17400.9	13732.5	49896.2	18831.4	18667.8	30795	41260.6	27508.1	21529.1	66824.7	63100.1
P11021	Endoplasmic reticulum chaperone BiP	HSPA5	300544	378682	257694	285295	342026	112761	123651	140620	242257	103985	101352	208622	152088	254750	301279	241301	135426	132136	95423.7	268891	234130	216318	161958	140620
O96009	Napsin-A	NAPSA	58936.6	42933.4	66700.8	62593.6	53877.5	28630.8	41609.9	21076	34408.9	45242.2	28871	55720	40222.5	42648.1	43583.8	95817.1	50257.7	29628.9	38353.3	33322.8	135385	110281	20260.2	39876.4
Q9NUM4	Transmembrane protein 106B	TMEM106	6104.72	6116.82	3603.34	7815.7	10776.9	850.84	1183.01	739.35	1371.47	2306.3	2078.26	4267.94	2020.84	5343.24	5986.9	3701.78	5578.02	2687.9	1234.01	3802.33	7510.07	4919	5158.41	4999.93
Q9HAT2	Sialate O-acetylesterase	SIAE	87954.6	114631	94646.8	161418	82532.7	52342.7	53291.6	56655	103567	46895.6	65487.3	91015.2	77681.6	97157.8	74003.8	132355	120325	61536.3	38602.5	115513	116084	106971	84865.2	92536.1
Q9ULV1	Frizzled-4	FZD4	4101.49	3780.85	4787.94	11909.2	21215.2	4229.95	2546.89	2918.85	2874.11	2726.46	2708.7	6508.93	4488.26	11879.1	5194.25	4813.69	10357.1	4255.46	5080.55	4389.53	3682.87	5143.18	15442.2	8179.49
Q71RG6	Putative chemokine-related protein FP248	FP248	6056.44	6105.24	12579.7	5615.83	1837.75	3513.83	2429.22	587.67	8298.25	5639.47	334.19	1822.14	2688.79	3105.52	4441.17	23.8	2012.46	82.15	3234.12	24551.1	16296.4	10863.6	2345.63	1007.41
Q96LZ3	Calcineurin subunit B type 2	PPP3R2	54407.6	90570.3	55820.4	84783.8	124101	31352.3	43342.4	54477.3	80342.9	36637.7	77659.4	104727	44080.6	102875	51365.8	92401.8	19724.2	39127.1	31481.5	111322	83689	56196.6	82699.6	36058.3
P05451	Lithostathine-1-alpha	REG1	235499	214897	505675	242607	183454	230371	310956	160349	202258	422096	216879	406889	131270	66331.2	153619	227293	83907.4	245613	363612	891860	127501	197782	1.4717e+06	197654
Q10588	ADP-ribosyl cyclase/cyclic ADP-ribose hydrolase 2	BST1	58165.8	57555.6	86637.7	38579.3	81608.9	117533	184150	95634.9	43021.2	124037	86840	104388	62410.2	53375.8	63259.9	84547	93340.8	139371	129385	37366.5	64943.8	73991	110917	134671
P50995	Annexin A11	ANXA11	5616.51	5209.54	3789.62	4527.24	4421.05	4543.49	4253.63	3684.67	3324.73	3683.14	2362.04	4641.15	5963.91	3327.71	2061.79	7469.56	1642.99	4697.6	727.07	4789.41	6330.51	2262.8	3240.24	4678.4
P10253	Lysosomal alpha-glucosidase	GAA	882465	1.40696e+06	535566	1.23877e+06	1.70007e+06	648511	953563	686755	1.13149e+06	530662	1064978	645698	1.10517e+06	1.01323e+06	849709	1.44242e+06	1.43685e+06	1.00843e+06	448107	516827	1.31524e+06	1.35942e+06	1.17201e+06	1.49711e+06
P42336	Phosphatidylinositol 4_5-bisphosphate 3-kinase catalytic subunit alpha isoform	PIK3	31252.1	26090.8	24523.3	55357.3	15120.6	3809.01	4380.58	6988.35	32978.2	3155.93	18096.9	67827.9	8144.01	7995.94	6875.25	22942	624.1	3698.31	4111.93	26344.8	37508.4	32650.7	15217.6	3710.04
P31949	Protein S100-A11	S100A11	45131.2	74078.8	52893.7	36986.7	144411	50102.5	44298.7	82418.4	99636.1	34390.3	27279.2	44793.7	44442.6	297963	77268.6	64399.6	42103.3	31305.5	38743.2	91162.1	114732	81037	19737	33037.9
O15197	Ephrin type-B receptor 6	EPHB6	270189	276969	649749	214569	145033	1.50983e+06	1.07234e+06	517815	344018	1.66743e+06	470255	267459	382990	116608	305153	312289	551034	1.27936e+06	1.44302e+06	599740	285845	198813	662734	453411
Q9BZG1	Ras-related protein Rab-34	RAB34	61122.3	44064.1	30386.8	17617.7	52661.9	125893	44424.2	90796.6	68177.6	135719	60130.3	31640.5	108238	49908.7	59110.7	17001.1	126584	110001	80198.2	23018.6	40653.8	34949.7	23684.1	56502.2
A6NI73	Leukocyte immunoglobulin-like receptor subfamily A member 5	LILRA5	79147.6	90613.4	86982.9	126698	92271.2	68013.7	107089	62372.4	105410	92995.5	128825	122225	74712.4	100931	93030.6	95172.4	64307.6	111443	88909.7	135768	70834.5	146653	148444	96775.1
P48594	Serpin B4	SERPINB4	34854.2	72149.2	34100.4	99774.3	150091	26623.2	35321.9	35077.4	44215.4	31016.1	24309.7	46595.4	52311.2	178053	59845.4	75765.8	24187	27995.1	21798.3	54768.7	63645.9	73985.3	48416.7	23776.5
P33908	Mannosyl-oligosaccharide 1_2-alpha-mannosidase IA	MAN1A1	191216	388514	63651.7	327184	202474	258112	344774	401934	692594	278199	870588	114986	299936	187680	212360	97268.1	155463	261046	259324	113649	133085	124568	771340	522552
O95998	Interleukin-18-binding protein	IL18	5419.68	9003.43	6126.68	32049.1	5187.99	10495.7	12260.2	14252.3	14117.4	10551.3	10469.6	20217.2	11310.3	13365.3	7305.36	12876.3	5682.69	9038.56	11527.8	11345.1	8491.47	13501.1	56011.5	21848.1
Q8NBS9	Thioredoxin domain-containing protein 5	TXNDC5	328933	289265	906276	383639	217698	112311	123637	140799	260666	97829.5	136698	412324	117148	219733	167511	466996	104150	118549	158208	776021	558485	491367	348227	124166
P01619	Immunoglobulin kappa variable 3-20	IGKV3-20	453389	382076	860116	494512	258723	497566	367192	316275	449087	391366	249355	492697	243360	262206	336040	466052	161716	306744	392217	973576	632396	419520	752209	372568
P35527	Keratin_ type I cytoskeletal 9	KRT9	82808.3	96228.8	273703	69179.3	74286.1	83814.6	142188	307008	61178.5	99109.7	328676	81255.2	118823	97657.5	72610.1	61043.8	67639.7	98816.1	100702	119448	119781	74140.1	70956	183670
P40925	Malate dehydrogenase_ cytoplasmic	MDH1	5676.44	7159.43	5889.32	7926.73	15273	3173.38	3647.56	5620.92	10556.5	2992.58	3003.27	5913.94	3649.78	16824.1	4997.02	6880.24	2955.81	1996.05	2376.43	7060.87	6691.66	5786.93	9315.02	5534.69
P59666	Neutrophil defensin 3	DEFA3	348261	99525.5	184628	177752	316472	64972.4	69042.2	65584.5	71305.5	106241	81200.8	376435	109959	212822	111696	93688.3	256493	887482	150567	155561	150851	156526	66563.3	131997
Q9H910	Jupiter microtubule associated homolog 2	JPT2	16853	14031.5	36972.3	12339.3	29720.9	12447.6	7957.2	7309.7	8986.72	11193.3	10275.2	42597.8	10104.7	15801	14047.6	19874.7	13047.1	15258.5	13091.8	57934.4	18647.5	20950.7	11647.9	10461
P48668	Keratin_ type II cytoskeletal 6C	KRT6	155640	612697	84952.1	250468	49162.4	24002.1	33274.1	41948.7	79602.2	28639.8	91036.7	186087	80280.1	61624.8	63874.5	121797	32393	31227.7	32815.1	88024.6	137397	159345	38317.6	36149.2
P32320	Cytidine deaminase	CDA	9670.64	54395.7	11521.1	2088.05	17929.2	2113.87	2931.88	2090.31	2135.47	1096.54	2084.91	4452.04	3367.75	52604.9	3080.42	5235.64	4672.4	3112.01	794.63	10730.3	4063.3	4566.44	1599.46	3570.39
P01834	Immunoglobulin kappa constant	IGKC	8.97937e+06	8.60569e+06	1.65954e+07	7.35906e+06	6.58915e+06	6.39143e+06	5.16715e+06	4.96333e+06	8.47908e+06	7.26727e+06	3.59586e+06	1.01261e+07	4.20273e+06	6.18831e+06	7.85271e+06	1.02928e+07	3.4511e+06	5.83278e+06	5.82594e+06	1.76877e+07	1.16226e+07	8.09439e+06	1.49341e+07	5.44508e+06
P09972	Fructose-bisphosphate aldolase C	ALDOC	1811.3	3396.34	7010.4	1203.62	3949.66	1461.9	1092.08	1989.09	3000.21	777.61	941.54	1814.74	1743.15	3291.91	5315.73	3919.22	4376.65	1162.2	143.74	1462.41	1957.24	2132.59	2003.71	2000.15
P32926	Desmoglein-3	DSG3	13348.4	34985.2	12230.7	5818.18	50753.1	79400.8	53029.6	68937.9	25519.5	73622.1	93185.7	11953.8	63981.9	157264	81834.1	11290.9	331049	47226.9	48983.8	12501	9186.23	12774.5	15721.9	43720.2
Q13228	Methanethiol oxidase	SELENBP1	11197.5	13992.1	18535.5	14103.8	26532.8	17683.7	16824.6	14823.9	14152.9	6515.5	13605	13516.7	20408.1	23635	11825.5	18671.1	8417.83	21249.9	9681.37	13521.1	15247.9	16291.7	8729.12	14509.6
Q9GZX9	Twisted gastrulation protein homolog 1	TWSG1	10636.2	14204.3	66465	28578.4	16129.3	8919.68	10701.7	63284.2	15129.9	11761.1	7673.74	65503.3	10779.6	20553.5	10178	66994.8	8236.6	8769.46	7040.75	52108	12260.6	14061.6	159802	66254.2
Q9H299	SH3 domain-binding glutamic acid-rich-like protein 3	SH3BGRL3	247024	165840	536419	347925	187425	259975	371494	235898	273638	426538	347067	589746	141182	133804	290882	400378	133273	320848	333353	635187	246761	261841	561794	304203
A0A075B6J9	Immunoglobulin lambda variable 2-18	IGLV2-18	5431.73	7280.08	8496.78	14228.4	5640.01	3038.14	1936.42	3307.06	7567.58	2849.29	3109.1	6294.26	2473.9	5984.12	2826.24	12307.3	3577.59	4231.05	2389.73	11339.4	10244.6	8958.22	4419.61	2932.6
P09668	Pro-cathepsin H	CTSH	86930.3	73419.6	44737.8	67585.5	66600.6	74073.6	93407.7	102686	59199.8	87251	99191.7	59335.3	82615.4	78395.5	108994	65014.3	130658	79568.6	53803.6	22272.9	47687.4	47046.8	104196	141736
Q9UBG3	Cornulin	CRNN	420716	2.62321e+06	432736	347941	1.22199e+06	234628	391040	835462	711054	299918	320991	575171	549711	1.75803e+06	922114	356293	794989	380971	459934	632333	680599	857435	281950	324413
Q8N307	Mucin-20	MUC20	1528.23	5670.94	778.2	3700.09	3792.6	2071.13	4453.26	2315.68	2489.31	4635.34	1803.1	2317.9	1251.58	1848.27	1635.39	4175.57	4819.96	833.87	2205.16	1740.53	1595.1	7587.86	1644.38	15125.6
P04080	Cystatin-B	CSTB	55880.9	184304	59648.2	136583	130767	83226.8	134029	245173	106999	37678.1	101732	64718.3	166480	233418	79584.6	110177	131586	57659.4	145567	89188.3	124336	86405.8	28302.9	99101.2
P04278	Sex hormone-binding globulin	SHBG	74045.8	40478.3	9957.05	41488.9	75230	172265	256484	225789	77400.5	199804	398565	56649	248039	28515.4	37570.6	14502.8	163532	199607	156854	15865.9	21478.7	32579.3	66181.6	161238
Q9Y279	V-set and immunoglobulin domain-containing protein 4	VSIG4	24649.1	33953	36047.5	37422.8	30098.5	34614.4	23247.3	21558	25922.5	21171.8	16920.4	22228.8	21057.8	42190	23134.8	29599.3	17018.2	33629.3	25946.8	38503.5	44151.7	28310.5	30617.5	24580.8
Q16557	Pregnancy-specific beta-1-glycoprotein 3	PSG3	42577.2	67896.4	103704	61450.4	49468.7	47639.4	37477.8	48451.4	40412.9	46852.3	57746	60345.8	59347.2	73509.9	52368.5	94968	67687.8	47042	39709.6	44083.2	57402.9	42193.1	89586.8	97598.7
P01714	Immunoglobulin lambda variable 3-19	IGLV3-19	4494.16	4835.94	12517	7765.4	9989.15	9956.24	9622.87	11092.8	5819.31	10111.7	5172.42	23952.2	8788.6	10616.8	10166.3	16517.3	7897.98	7621.24	9041.1	12612.2	10340.2	10705.1	13191.1	6445.04
P00739	Haptoglobin-related protein	HPR	223236	200222	64449	111233	271872	651531	493484	582436	226344	640074	951908	142225	492844	200411	761558	98867.1	1.83176e+06	525715	402277	19927.4	53031.6	92335.3	335585	813885
P43652	Afamin	AFM	435808	519617	526523	483878	688102	249916	181734	361388	479378	234525	386730	420875	284466	682128	1.07007e+06	697029	874618	159681	120167	186318	397278	517319	410117	440574
B9A064	Immunoglobulin lambda-like polypeptide 5	IGLL5	2.36259e+06	1.56283e+06	3.40174e+06	2.04884e+06	1.13749e+06	1.6923e+06	1.19497e+06	1.37365e+06	1.56624e+06	2.26457e+06	1.00185e+06	2.14863e+06	1.41629e+06	1.22976e+06	1.78782e+06	1.85488e+06	974788	1.86277e+06	1.96905e+06	3.13878e+06	1.77793e+06	1.82329e+06	2.6333e+06	1.43754e+06
P08637	Low affinity immunoglobulin gamma Fc region receptor III-A	FCGR3	43719.4	137782	44419.9	133942	115154	21839.5	92874.3	80098.1	242042	69310.2	67329.9	157112	64185.7	124772	107206	96765.1	30868.4	48967.4	37133.7	85175.4	64421.4	145376	127620	79543.5
Q16878	Cysteine dioxygenase type 1	CDO1	366.22	476.09	7.53	42.75	402.36	4561.09	1632.68	1625.78	36.55	4834.27	3759.6	49.05	4011.19	383.41	435.49	0	4855.88	3717.26	5440.24	0	80.44	102.77	260.28	3279.89
P15531	Nucleoside diphosphate kinase A	NME1	1242.28	1076.23	462.97	3879.52	1855.97	0	0	267.77	1892.07	0	84.65	2228.66	212.41	1367.65	1018.16	2237.08	143.46	5270.14	0	1169.8	1383.79	3060.55	1955.34	465.99
P00751	Complement factor B	CFB	270432	290958	492582	366230	301634	480774	293769	286062	333213	350336	338089	562627	345350	282075	361510	358996	507687	341303	316816	402342	275341	337735	871313	274332
Q8NBJ4	Golgi membrane protein 1	GOLM1	261525	167361	188989	367590	152866	91997.7	105878	140913	100153	89246.7	121806	245306	93020.8	155933	122849	321715	119725	92631.3	89104.1	236731	284159	157234	184717	185533
Q16610	Extracellular matrix protein 1	ECM1	35066.3	43795.3	42735.8	48128.9	54255.3	21710.8	15484.3	25067.3	47498.7	15612.5	17988.4	36955.6	36953.5	377058	59994.9	37039.9	35776.4	18837	18638.8	26746.6	39003.9	39609.8	39788.5	34820
P01701	Immunoglobulin lambda variable 1-51	IGLV1-51	64176.3	18873.1	18427.1	10466.8	9742.12	5865.41	3059.92	6673.38	11570.7	7475.61	6237.23	10807.9	7162.84	16018.9	9758.33	9792.04	5398.47	5352.18	8669.42	14852.4	16259.8	9015.46	7784.38	5590.96
P15328	Folate receptor alpha	FOLR1	115100	36522.8	66492.7	236697	25376.7	52127	74242.9	301980	74152.6	66190.2	22742.1	142347	17421.2	50816.7	21003.9	277119	20941.6	33886.2	26785.4	140819	40340.6	69959.3	275420	339206
P15289	Arylsulfatase A	ARSA	166647	237341	55838	126155	164099	240678	342110	187285	198300	202761	666748	102344	392924	151103	190233	166589	219098	378893	445291	92709.9	159320	159825	274024	563093
Q9UBX7	Kallikrein-11	KLK11	34682.2	83292.7	18940.8	40295.9	51976.2	25154	37559.1	23406.2	59509.7	24357.9	45379.9	32440.4	50206.9	116234	29782.9	28071.4	25900	32563.4	35819	37041.8	40319.5	55848.3	32168.7	30940.6
P01133	Pro-epidermal growth factor	EGF	3.29678e+06	3.73225e+06	3.54121e+06	5.49887e+06	4.32296e+06	1.89288e+06	1.88236e+06	3.27894e+06	4107644	2.26904e+06	3.13318e+06	3.67327e+06	1.68835e+06	3.72482e+06	4.39633e+06	4.16793e+06	2.98263e+06	1.78021e+06	1.11892e+06	2.89504e+06	4.08411e+06	4.78128e+06	3.10079e+06	2.47268e+06
Q6UVJ0	Spindle assembly abnormal protein 6 homolog	SASS6	6428.69	6246.28	7784.02	1933.99	12032.6	6899.75	13036.5	9679.87	7601.56	8434.72	6308.29	6908.24	5588.73	8195.61	8214.78	4984.2	9288.6	15360.3	6904.83	5293.57	5207.12	3207.87	6228.92	5041.5
Q9UBC9	Small proline-rich protein 3	SPRR3	1.0068e+06	2.85501e+06	1.12684e+06	493978	1.4174e+06	458170	417987	491120	650644	487934	391833	821023	777550	881333	1.15121e+06	512317	503202	437439	950974	1.71343e+06	743676	954492	351606	390650
Q9BVK6	Transmembrane emp24 domain-containing protein 9	TMED9	6424.13	4343.29	2625.13	3640.41	7026.82	53223.2	57078.4	42525.6	8836.56	74266.9	94981	4854.66	27209.3	3265.51	10475	2056.99	29181.3	43445.5	27536.1	3050.07	2869.51	3106.35	9273.61	18168.2
P01704	Immunoglobulin lambda variable 2-14	IGLV2-14	19582.4	18607.2	21038	5937.84	1287.52	12417.2	6745.58	13282.4	33436.4	3659.4	5888.79	6283.97	741.46	11884.3	7059.17	18457.9	873.96	13991.2	20885	43517.2	5566.52	19562.7	5713.2	16450.4
Q16769	Glutaminyl-peptide cyclotransferase	QPCT	354796	504934	230195	339492	509797	254277	280820	351561	300929	173437	380502	186674	293380	430147	263465	402513	149305	286502	267429	349257	432557	508028	563628	356329
Q562R1	Beta-actin-like protein 2	ACTBL2	67908.2	188804	31336.1	123721	16652.6	23155.8	14593.8	14778.4	42988.9	11971	9439.44	51999.3	24952.4	19302.6	17929.9	17384.4	8428.94	24197.1	27334.3	22514.2	33887.8	87594.5	22368	9739.09
Q9Y5Z4	Heme-binding protein 2	HEBP2	5109.1	10378.8	8844.48	5853.62	9316.48	6620.28	6946.68	7248.66	6603.4	3763.41	3520.77	5486.59	6017.19	27683.2	4616.16	8086.68	4162.97	5022.41	6075.63	7116.18	8753.51	5605.5	4650.47	5518.76
A0A075B6N3	T cell receptor beta variable 24-1	TRBV24-1	90118.2	174406	160236	103755	85717	194578	132698	126324	156924	197351	242192	65381.9	120284	181123	212508	31065.6	614030	171155	112282	86823.2	106807	130761	52825.6	167130
P01699	Immunoglobulin lambda variable 1-44	IGLV1-44	18669.4	15651.9	21167	8330.08	4427.06	5664.17	3599.37	3354.47	10822.6	5971.23	2921.56	24982	8007	18509	7833.81	23072.2	4221.98	3644.56	11074.9	39498	11248.7	9635.72	12949.4	8591.09
P35052	Glypican-1	GPC1	81365.2	66949.8	104054	60176.3	155283	16800.3	15445.2	28257.6	33105.3	11393.9	25779.5	58849.6	37605.1	147388	62511.4	86407.8	33014.7	16517.8	10899.1	66116.2	71161.2	46162.8	27402.8	30799.1
P80188	Neutrophil gelatinase-associated lipocalin	LCN2	756707	961205	502693	461941	848984	210485	284156	511546	619438	243075	149829	631029	526362	1.85308e+06	459381	593502	278152	432107	213029	787911	455492	578032	319405	358580
O43490	Prominin-1	PROM1	23800.5	28157.1	10099.7	17608.5	35541.6	17750.7	25498.4	49722.9	17733.8	26996.7	27603.7	24951.9	39766.8	28020.1	19613	51599.2	16767.3	29329.2	25090	14637	28264.2	36080.8	25236.8	40833.7
P10451	Osteopontin	SPP1	810259	999190	1.91777e+06	1.16063e+06	1.17408e+06	767495	1.24499e+06	2.05029e+06	190076	1.3323e+06	440095	2.88844e+06	852003	620459	612325	2.43813e+06	729724	235714	1.64619e+06	828136	1.66972e+06	2.64433e+06	1.96641e+06	916066
P51884	Lumican	LUM	199917	174743	338904	227113	210444	160091	128590	112751	204599	132807	151100	248990	101086	217747	255876	336945	197753	120742	123443	267269	221415	194789	228296	210437
P04211	Immunoglobulin lambda variable 7-43	IGLV7-43	2849.81	2503.61	5464.99	1975.99	3186.73	1800.95	1663.31	3306.58	3154.38	4165.15	2320.27	5285.07	4050.03	6873.82	5019.27	4382.56	2618.89	3582.78	2882.09	4506.61	4325.12	4952.33	4490.76	2517.02
P08174	Complement decay-accelerating factor	CD55	370555	461023	635901	489973	336516	343828	375889	401814	381883	460223	420761	658025	274178	416510	458743	602184	506451	259404	269954	669517	468072	418830	750003	453267
P04279	Semenogelin-1	SEMG1	47668.8	69550	67402.6	146469	51004.8	37934.7	43183.3	55772.5	102680	36553.9	48514	129367	52051	70358.8	89356	113496	87575.1	32325.6	27161.8	53792.8	55304	66150.2	56973.7	52365.8
P23470	Receptor-type tyrosine-protein phosphatase gamma	PTPRG	4695.01	7051.56	4166.75	15710.1	3370.34	4649.34	1403.1	8080.09	3641.67	4899.5	842.05	8323.08	2335.38	5358.49	4505.43	3961.5	801.32	2247.27	2870.39	5260.48	10988	3813.74	5768.02	2263.28
O43822	Cilia- and flagella-associated protein 410	CFAP410	7141.84	3287.47	3448.92	4719.45	5255.45	4444.94	8658.04	28514.5	1934.8	5463.84	3796.29	3675.3	2521.72	4730.8	3356.54	10656.1	954.21	5423.62	2719.6	4349.47	3534.31	4529.29	42155.6	31506.2
Q9BYF1	Angiotensin-converting enzyme 2	ACE2	14562	19460.1	22962	31328.7	11991.7	11279	5196.4	3054.79	22544	6836.82	5237.92	14293.4	6247.99	11459	18133.5	19128.7	4346.83	7269.08	4901.65	24057	25864	22146.1	2332.11	3645.2
A2NJV5	Immunoglobulin kappa variable 2-29	IGKV2-29	4949.58	2347	9951.62	1899.37	5124.3	8454.72	1553.58	1959.29	3713.8	5973.77	740.77	2308.15	2468.02	3159.24	7375.58	3659.91	1453.18	2441.9	1817.77	10699.6	4090.98	3663.39	14709.3	6883
Q8NFZ8	Cell adhesion molecule 4	CADM4	703061	294148	310458	606585	389140	131008	162331	236869	187361	120314	189061	685767	166140	321183	154407	444806	154117	156064	111686	177930	410459	344413	213836	189373
Q6GTX8	Leukocyte-associated immunoglobulin-like receptor 1	LAIR1	119886	122652	131383	173710	159635	109543	149168	138689	169840	134162	183586	131907	104698	194750	159475	243727	97394.9	94373	126601	127776	134240	169345	271285	252244
Q7Z3B1	Neuronal growth regulator 1	NEGR1	215326	166086	178555	203650	187333	311630	324361	329562	203498	351249	459937	205711	288621	156186	343735	213816	540855	270512	205628	133522	111002	129478	282266	334452
Q00887	Pregnancy-specific beta-1-glycoprotein 9	PSG9	76964.6	70212.9	52562.6	61336.6	53443.4	32692.8	39571.5	41871.9	53098.6	26408.3	62615.8	86155.8	43263.8	52362.6	28775.8	51842.6	28415	57632.6	55999.9	86793.6	91045.1	60938.6	39465.5	50844.8
P25786	Proteasome subunit alpha type-1	PSMA1	4713.89	2555.1	3272.44	2612.56	13108.3	3459.28	8078.42	9050.81	4433.16	3975.84	5955.67	3833.75	9747.82	13658.1	4089.15	9098.47	3017.29	4460.51	3637.62	4719.96	4390.21	2924.17	3789.68	8139.83
P37837	Transaldolase	TALDO1	1025.53	1469.76	506.85	2844.33	8097.32	843.82	1880.9	4092.4	3533.69	736.22	1208.43	4349.07	2942.38	18015.5	2235.3	4137.33	1414.82	1689.02	1097.5	1576.82	1463.28	2947.18	1698.25	1279.69
Q9NP87	DNA-directed DNA/RNA polymerase mu	POLM	8267.04	12569.3	5136.84	12420.9	13889.2	7373.06	10226.5	7656.95	16556	7318.66	17124.6	9897.84	15978.9	19040.6	6906.6	8453.76	7004.46	8048.08	7923.96	10670	12232	15653.8	11656	6810.18
P08138	Tumor necrosis factor receptor superfamily member 16	NGFR	279706	301661	253493	115804	147832	644605	415407	182599	297993	622817	581304	360611	267729	154684	287242	120215	284750	693359	1.41871e+06	200350	247400	385775	515650	226977
P00995	Serine protease inhibitor Kazal-type 1	SPINK1	2640.38	4991.55	1208.56	4730.15	2967.67	1426.44	4269.92	3501	4813.09	803.11	7416.12	2814.67	9693.67	4139.78	817.92	3658.69	2036.9	5157.97	1644.62	6496.68	1307.17	7118.64	11900.6	3096.84
P11464	Pregnancy-specific beta-1-glycoprotein 1	PSG1	714876	697008	258952	851548	476920	316205	231798	361453	612388	237518	616835	436088	355756	241237	145324	184986	224034	322802	404698	477241	720824	601194	152831	280960
P09564	T-cell antigen CD7	CD7	57009.2	85011.9	97415.7	365505	63281.8	23835.1	58253.9	153023	147423	57050.9	40991	222052	58500.9	84763.5	55033.9	198156	26312.2	22474.1	14744.3	113087	48855.7	77736.2	164662	150662
O94919	Endonuclease domain-containing 1 protein	ENDOD1	149565	157243	347546	133697	124903	247785	132524	129036	181127	178460	156260	224676	92323.1	89041.4	146023	149167	71355.5	142391	185858	321116	225491	199465	295951	132515
P55083	Microfibril-associated glycoprotein 4	MFAP4	1443.21	1729.55	4745.92	2205.91	7504.45	0	50.64	355.65	7488.64	52.88	0	1611.61	0	2536.94	3108.25	4071.25	0	0	9.92	750.01	5572.62	6666.26	1338.92	0
Q9NRX4	14 kDa phosphohistidine phosphatase	PHPT1	71963	45731.7	123063	49984.5	111321	39561	48275	48256	59025.3	33992.4	66241.7	88428.4	40798	73324.6	103181	88959	65230.8	39759.4	34445	122231	50056.5	52567.3	215784	85813.9
Q9H0W9	Ester hydrolase C11orf54	C11orf54	14744.1	33713.6	17361	54640.6	32571.7	12419.7	32406.5	33226.7	45930.8	13702.7	27302.3	41973.2	34906.2	38789.9	20206.6	60794.6	17140.8	15306.3	11495.2	24347	26668.5	34166.8	26832.7	24066.1
Q14508	WAP four-disulfide core domain protein 2	WFDC2	46299.7	49742.3	29216	89415.3	56066.5	21611.8	14959.1	12588	33771.8	7405	31281.9	23665.7	23013.5	44050.7	44313.2	34925.1	16419.8	16152.4	19115.1	19060.6	27773.7	65256.9	54276.4	9578.78
P11117	Lysosomal acid phosphatase	ACP2	181819	224425	111392	319784	190424	78200.2	102158	88787.7	158544	81010.9	157496	173902	155281	188129	146010	323292	102043	117544	93590.3	130652	261086	365500	146596	146615
Q96P63	Serpin B12	SERPINB12	6817.6	9995.84	9677.46	5994.35	26071.3	7380.62	8560.66	5254.4	5405.98	3263.43	4460.69	6746.76	6084.99	307112	8449.9	12612.2	9966.76	7045.98	4371.17	8242.95	6342.05	9820.69	3952.64	5703.98
Q6UX73	UPF0764 protein C16orf89	C16orf89	27370.8	44495.7	104877	80028.8	52496.6	22654.9	20614	34502.1	39438.5	21917.5	27504.5	44374.3	31164.1	34542.4	40064.8	77612.7	26859.7	17165.1	21030.1	125451	93427.6	63446.1	30258.4	37418.9
Q8N257	Histone H2B type 3-B	H2BU1	23547.2	4509.03	1183.36	3291.7	40979.3	950.35	987.02	2899.94	1253.29	1595.13	712.32	3275.32	1536.51	52749.6	4434.71	3251.64	11051.4	15742	2283.57	761.74	4073.22	1050.21	411.55	935.97
Q9UIB8	SLAM family member 5	CD84	168113	202449	100173	307425	189793	44553.1	56851.8	122465	215927	50266.6	80341.5	200442	88461.5	135798	78204.4	233458	36332	45977.7	39634.7	179416	163824	225681	91002.1	77122.7
Q9UGN4	CMRF35-like molecule 8	CD300	6089.96	7559.44	18407.1	29337	6668.44	6280.2	25682	41520.9	11416.3	18447.8	9113.06	23822.8	6491.08	4551.1	10115.8	28774.8	6229.14	8467.13	2734.4	18688.9	5687.28	10770.2	124903	109511
Q8IWA5	Choline transporter-like protein 2	SLC44A2	7703.61	37552.5	28325.3	20855.7	21666.5	31639.5	36431.3	30185.4	7599.6	55774.2	20331.4	56774.8	20131.6	38705.1	15878.8	39642.4	32715	6335.15	72344.1	17866.6	47756.5	93215.2	30389.4	14565
Q6I9Y2	THO complex subunit 7 homolog	THOC7	59345.1	70285.4	97524.2	91399.7	53189.9	25562.3	27167.6	29529.1	65447.6	26751.9	43493.7	57815.2	36477.6	79938	102465	143406	66311	26702.8	23688.6	72902.3	83962.6	77832.5	67388.6	54395.5
O95274	Ly6/PLAUR domain-containing protein 3	LYPD3	16260.7	66782.1	21443.3	7924.33	111234	20569.4	30487.2	43338	15778.8	14641.8	14949.1	15226.8	42434.9	171157	24921.2	22212.7	31819.5	24631	45060.8	38488.5	16332	12964.8	11503	22472
P36957	Dihydrolipoyllysine-residue succinyltransferase component of 2-oxoglutarate dehydrogenase complex_ mitochondrial	DLST	179488	127942	213930	190168	224865	87665.2	66097.9	150661	135355	80634.1	145609	139360	88194.3	214039	336967	272237	288380	70225	42147.6	84835.3	115896	114852	152021	182711
P28066	Proteasome subunit alpha type-5	PSMA5	791.9	2142.3	1012.52	1257.15	4913.72	173.85	342.74	385.2	1508.62	272.42	294.89	635.9	714.74	12335.9	896.38	872.6	412.5	220.74	538.33	1029.58	2349.29	2136.3	252.32	390.08
Q96HT8	MORF4 family-associated protein 1-like 1	MRFAP1L1	770.35	1284.24	2401.33	1510.16	1210.77	306.85	0	210.52	1300.84	534.56	562.94	649.53	454.9	1570.06	2144.28	1931.02	1933.94	151.44	218.22	691.48	1594.93	1783.96	777.45	1249.79
P07339	Cathepsin D	CTSD	498275	526024	616361	612713	560668	550623	441700	372016	569111	467864	386840	456296	417037	581383	522532	887225	341776	428672	471845	678158	748914	599160	451633	411478
P50895	Basal cell adhesion molecule	BCAM	39730.4	33100.2	66698.3	38549	34328.5	370106	297785	136276	60210	405603	633665	46405.1	146312	23720.2	67494.5	49984.1	1.11145e+06	298231	284727	99024.5	76609.6	55269.9	34067.2	109954
P31944	Caspase-14	CASP14	13414.6	26247.8	23146.2	15491.7	33861.2	12598.7	27895.7	11305.2	8627.8	14032	12410.2	19372.5	10713.7	290848	15982.8	28014.4	28759	19185.7	14898.1	37412.2	14246.4	49253	26792.7	16537.7
Q9BX67	Junctional adhesion molecule C	JAM3	3021.47	3726.53	1933.1	2823.49	3006.82	6523.07	3415.08	2926.5	3741.45	4425.52	5940.37	2809.15	3635.76	2329.5	2301.81	1891.36	2073.96	3295.82	4313.82	2617.08	2687.56	3547.1	5156.93	2941.9
Q9BRK5	45 kDa calcium-binding protein	SDF4	26904.8	20673.7	17257.9	53050.7	25712.9	9123.48	15456.2	23399.8	37010.7	6783.89	14610.9	30365.2	22221.9	32990.4	16307.2	37953.8	9027.44	8954.37	9498.98	17444.9	21250.9	42850.2	17121.8	22419.8
Q07507	Dermatopontin	DPT	288957	190429	569229	557840	227819	107340	187018	227553	283277	187086	144559	483099	83848.7	90635.2	141266	320987	90262.3	92592.8	95670.5	855384	500404	315003	452033	298725
A0A075B6I0	Immunoglobulin lambda variable 8-61	IGLV8-61	8301.8	5861.02	7619.71	2858.67	6563.42	12257.5	5645.14	609.92	1528.27	26351.8	6612.21	9766.57	8498.85	6629.98	5499.24	2592.15	6716.84	7154.97	28613.8	6276.51	4219.59	7139.55	13290.9	5668.99
Q99456	Keratin_ type I cytoskeletal 12	KRT12	18989.3	25106.8	18869.1	19217.8	15793.8	27104	22171.4	23178.3	18857.6	30519.6	21686	12488.6	21527.3	16424.5	22739.6	16624.6	67310.2	18715.5	17323.3	16288.6	14503.8	22109.3	21728.3	36834.4
Q9Y287	Integral membrane protein 2B	ITM2	878.16	291.13	9.38	3006.32	349.8	337.92	133.38	43.8	432.18	108.91	0	832.24	183.29	101.88	95.06	613.48	0	33.86	0	928.61	681.12	937.83	213.39	73.19
Q9UN70	Protocadherin gamma-C3	PCDHGC3	107199	138726	80435.9	210668	67010.7	71439.9	53371.4	107596	110992	92383	53885.5	110169	81279.9	95550.2	93629.6	81702	66134.9	56139.9	57429.5	95167.8	159425	146580	63889.9	80367.4
Q9BYX7	Putative beta-actin-like protein 3	POTEKP	1574.5	1914.14	767.87	4387.22	1272.1	1818.97	7901.4	15319.7	4320.29	3198.83	732.92	3839.86	2739.66	427.65	1684	2808.09	992.06	387.45	91.62	735.99	958.57	2225.8	18745.7	22088.2
O75503	Ceroid-lipofuscinosis neuronal protein 5	CLN5	6829.15	7203.23	5269.21	10446.6	8197.94	4585.58	5540.78	6554.57	7075.33	4885.85	5475.09	7450.94	6791.12	9266.88	5574.49	12888.9	4148.59	5784.29	4905.99	6627.87	7227.4	6589.91	10012	9646.41
O75487	Glypican-4	GPC4	7630.75	17584.5	8717.33	6623.77	11916.8	9968.48	8627.8	8993.18	5695.26	10866.8	15835.9	5753.05	7261.49	8508.48	10719.4	6999.75	31913.8	7855.06	9571.55	12142.4	10692.8	9986.43	5126.08	10883.7
P15144	Aminopeptidase N	ANPEP	441681	675128	597068	812354	500477	516004	344380	344564	435742	475601	484772	423684	532924	593136	437723	568286	751684	406324	465145	541070	726728	646335	392875	399325
P62937	Peptidyl-prolyl cis-trans isomerase A	PPIA	42881.3	75133.4	31279.7	39038	59903.4	77587.9	34802.7	48404.3	51933.6	46038.7	34445.3	28567.5	61557.6	68556.9	44076.1	30874.5	178044	49383.6	69062.9	32058.5	30986.4	37335.5	16468.1	32494.8
P13987	CD59 glycoprotein	CD59	716462	322339	436427	722757	262563	879647	1.68863e+06	1419027	689658	753324	710051	434155	378367	330530	226098	826401	257196	1.19655e+06	660108	801845	244247	177264	2.67923e+06	2.3082e+06
Q00888	Pregnancy-specific beta-1-glycoprotein 4	PSG4	72807.6	78259.2	43061.3	157979	51778.8	20140.1	23069.4	40378	115597	15573.6	86295	46231.2	56047.2	37312.7	29292.8	75507.8	20525	29089	37865.8	143894	145456	83081.3	56966.1	40417.6
P01024	Complement C3	C3	200382	247155	153174	134593	323101	203402	205786	233886	188434	196550	182416	156681	211905	401359	278197	225433	275507	204432	242948	209648	213159	212471	120880	123964
P51654	Glypican-3	GPC3	11111.5	15085.1	26850.6	28462.5	22702.3	15602.5	16367.3	27373.7	14849	16380.3	14562.4	26298.8	18346.8	20378.8	25133.7	43770.6	22573.6	9661.59	11850.2	14635.2	26866.7	24316.5	33081.4	24681.2
Q93088	Betaine--homocysteine S-methyltransferase 1	BHMT	220935	152812	189271	159758	85748.9	385166	284204	179957	172546	346118	242693	178604	183345	94329.1	131518	159637	153296	312848	654608	204238	138241	142565	219004	170186
P00915	Carbonic anhydrase 1	CA1	990.76	758.18	5048.03	196.98	688.84	980.25	949.67	114.57	376.16	847.03	896.04	403.11	327.1	467.51	0	1160.66	253.49	1020.51	269.55	778.42	2464.78	312.97	349.52	557.07
Q8WWU7	Intelectin-2	ITLN2	31241.2	23566	28197.7	19545	25511.2	22191.5	13117.1	21246.6	41230.2	22467.7	12361.9	22239.6	15369.7	20577.5	41666.3	30710.5	13006.5	11031.7	13678.9	35519.1	48190.4	29467.2	15176.1	11931
P25940	Collagen alpha-3(V) chain	COL5A3	156869	243856	297330	205353	176288	100438	97461.9	126948	186475	106941	153778	128828	107416	243438	270408	278986	298458	70494	60058.9	116400	163741	183712	116373	184074
Q9NWU1	3-oxoacyl-[acyl-carrier-protein] synthase_ mitochondrial	OXSM	24335.4	19330.9	5086.97	10531.4	47428.8	119264	43705.9	91849.6	40015.3	99720.8	48688.4	15550.7	36555.1	12674.5	45583.2	7956.57	56977.8	54486.9	86320.3	7169.04	23703.5	13228.3	17882.6	46543.5
P00352	Aldehyde dehydrogenase 1A1	ALDH1A1	408138	395851	144959	462505	286479	333413	343849	425607	383584	329010	561561	240338	448280	284482	339535	240097	652349	367700	238703	287630	325406	289666	269087	316119
Q96DA0	Zymogen granule protein 16 homolog B	ZG16	96550	94617.3	94274.9	146150	171842	143611	133975	116661	111662	145252	198049	106459	101937	100341	116283	120878	269805	160228	92612.6	98816.2	190574	112325	104022	110029
O95336	6-phosphogluconolactonase	PGLS	44432.3	76302	64649.8	93994	65034.8	19679.9	33604.6	37078.6	73307.7	25853.5	57835	47148.4	35720.4	51022.9	56166.4	70266.4	8278.74	41808.9	35322.8	64826.6	80168.2	74234.2	36930.5	31312.8
P07998	Ribonuclease pancreatic	RNASE1	1.17742e+06	2.10095e+06	803640	2.94161e+06	894950	1.75169e+06	2.13656e+06	2.48305e+06	4.36242e+06	2.49271e+06	4.95078e+06	1.27108e+06	2.20894e+06	1.22753e+06	1.53757e+06	1.44025e+06	647757	1.40896e+06	2.02996e+06	1.57259e+06	1.00369e+06	965429	5.91696e+06	3.18768e+06
Q12913	Receptor-type tyrosine-protein phosphatase eta	PTPRJ	194203	245964	359203	127226	267109	254463	132744	107689	213832	216103	338063	358687	180093	167445	452297	239081	840197	178172	232501	384589	442681	392051	95967.6	92064.7
P13797	Plastin-3	PLS3	9770.6	3483.02	7003.44	1524.53	8996.99	33870.7	9572.1	7869.3	10698.9	21417	23340.4	6685.16	7205.5	4311.43	21585.2	3960.58	27433.6	24610.8	38087.6	2714.17	6428.38	2402.93	2180.73	4511.21
P13671	Complement component C6	C6	36616.2	137260	42078.7	210383	116267	79558.9	144661	194849	157662	83786.8	180587	196471	132033	126444	101959	215906	69167.2	66564.2	62323.3	101798	86718.6	157518	149186	92055.2
Q8IUL8	Cartilage intermediate layer protein 2	CILP2	217637	228846	161097	428229	198088	191321	267410	411281	245461	215881	405796	324180	304506	147573	220240	267277	198879	272269	273991	146844	195966	273461	238167	266146
Q92692	Nectin-2	NECTIN2	199456	151222	309149	330870	176222	136936	153019	135577	241640	149770	182972	221402	128159	155792	137379	240739	137244	121481	158219	323274	230591	235611	235136	148688
Q9UGN4	CMRF35-like molecule 8	CD300	204.15	36.66	708.23	4795.13	807.8	0	2727.03	5687.4	1315.47	718.75	0	3538.01	363.32	230.23	29.93	2872.16	0	0.97	0	1090.6	95.56	260.85	10207.7	4787.14
Q9Y646	Carboxypeptidase Q	CPQ	48895.4	34359.2	61215.1	90391.2	36775.9	15785.2	18728	21828.2	36791	19164.7	27957.2	45059.8	25949.3	67216.1	28084.8	82884.3	43266.7	24295.8	14316	32211.5	59616.1	63430.7	29185.5	46685.1
P15311	Ezrin	EZR	1.00557e+06	676417	267878	224024	1.28139e+06	57246	51841.5	117442	85032.8	129418	56672.3	1.03625e+06	202368	724512	792651	309457	241969	286790	67967.3	257059	286821	324807	53250.3	242643
P0DTE8	Alpha-amylase 1C	AMY1C	59993.5	213560	47337.8	88243.5	64670.1	27625.8	25017.5	70423.9	54024.1	22181.7	43632.1	52105.9	38998.3	51606	29967.7	67850.3	28320.5	36024.2	29777.8	68955	88233.7	156868	83223.6	41857.5
#N/A	#N/A	A1A1BG	1.51637e+06	814302	1.5657e+06	557516	879833	2.97664e+06	794345	620342	1.16752e+06	1.37055e+06	854766	1.04502e+06	468800	499832	1.01826e+06	539358	1.6376e+06	1.51248e+06	2.70418e+06	1683566	2.71056e+06	882837	444684	393378
A0A075B6K4	Immunoglobulin lambda variable 3-10	IGLV3-10	15082.6	1746.12	4327.63	2317.6	21522.5	2894.83	1239.31	1996.37	3313	3392.65	1329.95	3511.34	2381.07	6811.67	3198.71	2528.67	3456.93	16119.4	1959.13	5146.1	3634.04	1815.25	545.24	1870.23
P05109	Protein S100-A8	S100A8	172003	293133	137976	174316	166612	50061.2	82948.3	73949.7	144472	47404.4	64536.5	109508	102491	854045	101265	113872	72330.5	121250	78967.7	243290	126585	141695	61044.8	78674
P55103	Inhibin beta C chain	INHBC	189.32	0	308.57	0	67.05	0	15.62	0	0	0	0	163.48	0	0	0	0	0	0	0	1792.55	104.85	0	57.77	31.17
P01833	Polymeric immunoglobulin receptor	PIGR	3.04912e+06	3.08824e+06	1.13474e+06	3.34527e+06	2.248e+06	1.56593e+06	1.85388e+06	2.53222e+06	3.39858e+06	2.18611e+06	2.03639e+06	2.10274e+06	2.10811e+06	3.10906e+06	1.83355e+06	3.57019e+06	1.5903e+06	1.90481e+06	1.52413e+06	2.44794e+06	3.30605e+06	2.71172e+06	2.69217e+06	3.43476e+06
P48668	Keratin_ type II cytoskeletal 6C	KRT6	115356	457616	95467.5	35860.2	446733	46882.5	134747	138995	86159.4	70256.6	64306.3	86603.9	201068	78236.8	185368	58764.6	134878	95892.4	171340	244401	145451	133575	23567.6	41288
Q14532	Keratin_ type I cuticular Ha2	KRT32	17980.2	23722.8	28522.7	26454.9	37887.8	62742.2	27657.9	79868.9	14239	51666.6	18213.2	33505.5	33622.6	15616.8	37374.1	34453.1	30999.6	26051.7	86663.7	26206.1	35888.7	40225.9	37126.8	17515.7
P21926	CD9 antigen	CD9	8551.21	19755.5	6790.83	15223.8	14137.8	8146.43	3166.91	19493.2	11505.4	4739.89	6467.5	15256.2	8059.78	16279.1	30608.5	17971.4	4682.8	2098.09	4036.46	7832.07	25098.9	35109	11130.6	6250.38
P02649	Apolipoprotein E	APOE	127122	66413.4	96140.3	124466	155858	319866	271745	113632	111070	358942	261556	203082	128258	74980.1	123708	68442.5	146321	56052.7	396741	114440	132044	106905	247037	118084
A0A0C4DH72	Immunoglobulin kappa variable 1-6	IGKV1-6	3424.83	6014.86	7355.89	1651.5	3357.12	1828.4	2431.71	1021.48	2136.73	2107.93	257.94	1488.06	626.57	20600.4	1073.61	1993.86	179.18	1324.7	1459.47	9008.09	3601.48	1510.64	2645.91	988.86
P35754	Glutaredoxin-1	GLRX	10822.8	13342.2	27394	17438.4	17310.5	7677.75	9941.76	14495.6	13136.8	5548.22	6955.11	13747.9	6122.83	21788.9	4917.82	17932.8	5430.98	10212.1	4768.77	24392.6	15660.3	18623.9	19959.2	14695.3
O14818	Proteasome subunit alpha type-7	PSMA7	131.5	604.33	250.82	1143.39	460.64	67.33	3.92	231.06	62.02	65.17	1.74	518.62	0.34	3821.32	190.16	235.88	47.12	55.85	459.09	874.86	396.49	73.82	131.39	112.31
Q15274	Nicotinate-nucleotide pyrophosphorylase [carboxylating]	QPRT	13740.1	19741.2	8687.72	11625.6	15471	10625.5	9562.84	8433.07	9663.75	11124.9	18629.8	8903.98	17124.7	19421.5	9737.77	15474.1	10922.6	8731.57	11409.5	6306.58	30216.9	13223.8	16628.7	20209.3
Q8IWU5	Extracellular sulfatase Sulf-2	SULF2	81307.9	92755.9	86591.3	151731	71029.1	71925.6	66486.8	73631.5	98225.5	73094.3	50972.9	110650	43174.6	57801.2	63467.2	136391	41204.1	60278.7	58454	147630	62185.3	112540	130703	71374.5
Q12860	Contactin-1	CNTN1	78394.2	97219.6	99894.9	161570	80605.9	63141.6	37114.1	45322.1	97933.6	46278.1	70498.7	82413.9	60457.6	85501.3	82350.7	95733.1	80749.7	47012.2	49448.1	101308	114957	114773	84016.6	75730.4
P60174	Triosephosphate isomerase	TPI1	139266	247908	506084	322783	189202	110460	126661	239627	189134	117792	141484	574828	184721	200684	169906	822838	138676	98012.6	105073	206049	365941	521694	304282	153319
Q14344	Guanine nucleotide-binding protein subunit alpha-13	GNA13	4648.77	2979.03	7056.83	2136.41	11431.5	366	252.4	506.83	721.23	10.56	580.96	5356.8	673.93	4944.97	6585.69	2775.84	435.88	195.42	283.01	3540.89	5897.49	3321.51	188.06	325.68
Q6QNY1	Biogenesis of lysosome-related organelles complex 1 subunit 2	BLOC1S2	52110.8	34852.2	19665.8	51704.2	58038.2	902.26	1834.44	7074.62	737.26	3712.63	1645.91	55830.2	15472.2	88662.8	43443.9	47671	42159.2	9571.3	2300.63	40773.6	55338.2	58892	1488	21331.6
P01242	Growth hormone variant	GH2	125.02	154.49	798.38	920.38	89.4	0	19.72	0	310.54	0	0	1134.77	0	0	67.45	326.95	0	0	0	967.94	1058.22	1539.09	198.99	26.43
P17066	Heat shock 70 kDa protein 6	HSPA6	32950.8	19386.7	43457.9	41135.1	17340.4	15603.4	14479.4	16035.7	38169.4	7846.82	4218.81	41261.5	12065.1	15509.1	8937.78	26869.7	5387.75	7734.16	14915.5	31179.5	26210.5	13513	25778	9325.5
Q6EMK4	Vasorin	VASN	716305	858599	451282	890811	926407	418523	587635	748537	848611	549962	806743	639068	390602	842661	819068	1.26052e+06	539051	316349	529627	622086	930572	837791	486823	517430
Q9Y657	Spindlin-1	SPIN1	14713.9	16863.3	34236.7	33289.8	9700.04	22373.1	23506.5	18237.4	27312.2	30027.4	7346.37	17142.9	12392.8	9521.77	18597.2	27084.6	8908.07	16449.8	15490.1	34290.2	20204.3	23097.5	35428.8	14415.7
P04004	Vitronectin	VTN	119755	90277.5	101689	112179	135622	186840	248157	301318	110701	233599	213822	103184	125361	116275	178413	93772.3	321420	213569	147838	132899	116245	101204	294322	183552
P04066	Tissue alpha-L-fucosidase	FUCA1	17821.5	20165.3	43140.2	24584.3	39821	31094.6	13439.8	21186.3	35190.9	21680.9	10682.6	18304.3	14062.9	20702.9	36209.2	32552	13850.5	16609.2	21944.4	51641.9	74032.2	34294.5	11366.7	18972.7
P47914	60S ribosomal protein L29	RPL29	36170.1	35931.4	35377.8	68254.3	41608.1	8756.05	10816	23013.9	46300.3	6092.29	19481.6	48885.9	18437.9	32019.5	16382.7	52187	10780.9	10288.5	9450.95	43751.2	36452.4	45026	15050.8	12226.8
P01700	Immunoglobulin lambda variable 1-47	IGLV1-47	15146.1	18552.5	19450.9	7690.48	6705.79	9226.27	6412.08	5049.92	11096.9	10728.5	10201.5	14431	7963.24	10629.4	10397.6	9232.19	5027.57	9210.57	19326.9	27062	13682.5	11101.1	12428.4	7082.64
Q9UQ72	Pregnancy-specific beta-1-glycoprotein 11	PSG11	1.25349e+06	1.70954e+06	782928	3.23562e+06	941458	621430	854275	1.17047e+06	1.98739e+06	440126	2.388e+06	700319	1.55571e+06	691526	557691	1.13698e+06	600347	710572	1.56042e+06	2.66613e+06	3.15062e+06	1.25092e+06	1.11627e+06	724637
P61626	Lysozyme C	LYZ	105063	64922.5	63244.9	36456.3	160768	15070.2	21640.5	35024.8	35911.4	21724.1	17996.2	71333.8	31838.2	41703.6	42212.5	49586.3	45250.1	174243	16530.2	77146.1	43592.3	39607.7	25414.9	63642.3
Q9UKR3	Kallikrein-13	KLK13	40600.6	62279.3	37281.4	60726.2	175871	18160	41148.8	96903	90149.3	34034.2	69434.4	58998.6	42874.7	180884	65834.4	61582.4	38553.2	32789.1	25942.5	58182.9	56354.7	72181.8	86388.8	76421.1
P15291	Beta-1_4-galactosyltransferase 1	B4GALT1	30609.3	20416.1	8399.44	26806.5	20924	11246.4	11863.3	12042.9	20276.5	12989.3	5808.68	12719.4	17233.1	20831.5	14000.1	17265.9	31589.7	12915.9	9957.87	14040.7	20959.2	20958.6	11674.8	18805.9
Q96CG8	Collagen triple helix repeat-containing protein 1	CTHRC1	5005.36	4344.97	2173.74	8930.72	4296.6	4554.67	5664.51	7074.5	6174.81	4344.78	5193.01	8461.8	4207.28	4946.79	4756.24	7327.57	2072.43	5388.55	6142.72	4898.61	5516.65	5590.09	8857.76	7213.96
P04792	Heat shock protein beta-1	HSPB1	120933	268163	100697	123991	193139	49745	57856.7	102973	157788	46280.7	67934.9	176478	129196	268829	104069	107949	114752	78825.3	100447	125592	110558	198819	73513.3	59219.6
O95497	Pantetheinase	VNN1	1189.94	6843.57	3678.1	10570.8	7028.41	4887.29	2673.23	4791.86	4540.75	3434.3	5285.22	4705.36	11025.1	10581.9	5920.34	13858.6	3819.05	3340.9	3222.03	5701.72	8485.56	7424.92	5839.52	5749.98
P14550	Aldo-keto reductase family 1 member A1	AKR1A1	181541	186006	262999	143683	220232	205332	122236	224812	311538	190363	115975	168406	129873	184871	223854	216547	152727	119841	156056	322466	382962	285486	133222	172235
Q92764	Keratin_ type I cuticular Ha5	KRT35	63760.9	43716.8	69011.3	51386.7	60095.5	79767.9	72603.7	92079.4	56590.8	94309.2	67896.2	61137.9	63586.9	49424.2	93873	60355.9	188794	62397.3	58446.9	40866.3	42296.5	34621.1	56863.9	83134.2
P08729	Keratin_ type II cytoskeletal 7	KRT7	30528	22308.3	31656.9	27391.8	38869.4	13189	5500.34	23656.7	26076.9	13180	22776.9	26021.7	8276.93	32002.5	57449.9	47774	40063.4	11744	5945.16	9548.54	21051.2	16614.5	21992.4	30783.3
O95865	N(G)_N(G)-dimethylarginine dimethylaminohydrolase 2	DDAH2	176648	238597	354101	135499	83419.1	76684.8	58949.8	52463.7	124247	59081.5	64937.3	157535	54799.2	69503.8	78641.2	185823	27053.4	69437.9	113403	298051	202055	158484	160874	59310.4
P02743	Serum amyloid P-component	APCS	4906.67	1880.04	297.25	218.49	5209.23	1927.42	2912.23	1877.28	5179.58	3381.22	3088.5	1112.37	1250.84	3448.41	3667.8	362.5	2776.08	3109.24	1264.66	129.3	6255.77	10097.3	2149.28	683.29
P13796	Plastin-2	LCP1	87361.5	90212.3	75379	75208.1	134753	78691	103716	140464	26015.3	54905.6	35710.9	73632.4	30760	173697	73674.6	91702.8	36055.4	51920.9	51784.6	68635.7	70545.7	53952.8	326646	321947
P01011	Alpha-1-antichymotrypsin	SERPINA3	511965	384124	633256	333102	412205	630417	294975	230328	598662	435525	283559	412644	200444	271097	443094	459730	350621	230332	458475	865189	572309	340554	420771	305669
P54760	Ephrin type-B receptor 4	EPHB4	290282	254158	277559	310121	225944	695984	326420	342744	351561	534118	283838	337475	258200	204342	276985	263863	313019	302874	508218	252868	215359	232290	347658	296483
Q99983	Osteomodulin	OMD	1204.06	2212.4	987.1	7539.56	559.52	339.69	897.8	402.92	857.81	336.03	0	353.18	562.95	519.59	729.53	8096.19	0	126.25	311.49	543.83	4944.6	3708.05	19395.8	7929.06
P07148	Fatty acid-binding protein_ liver	FABP1	3252.59	9081.1	8047.76	8277.57	7303.11	380.49	3839.78	2803.16	7257.1	929.02	3137.46	9693.88	7601.94	6772.85	3749.89	6488.38	7995.43	2698.5	1672.39	1817.93	2971.4	4530.26	3806.56	3750.42
P48061	Stromal cell-derived factor 1	CXCL12	1514.48	1854.11	3696.88	1547.38	2119.04	1638.57	1691.12	2208.87	2023.48	1266.82	2600.52	1341.91	1311.24	2852.71	2591.28	3058.18	3226.94	1225.91	1051.81	1469.09	2651.44	1764.22	5028.7	1836.62
P12109	Collagen alpha-1(VI) chain	COL6A1	1.01659e+06	1.19007e+06	638341	1.6361e+06	867586	831038	765505	783446	1.26483e+06	753631	954635	936368	835115	1.21488e+06	902297	775573	1.16383e+06	818699	675332	995879	1.18581e+06	1.44202e+06	591464	691621
P02792	Ferritin light chain	FTL	4801.8	861.33	16671.7	584.83	2178.64	1476.93	2894.57	360.7	380.46	4032.08	795.39	1737.92	3147.52	1896.65	256.52	1960.4	1054.94	338.98	604.48	698.06	2901.22	681.21	2773.74	2947.96
P12035	Keratin_ type II cytoskeletal 3	KRT3	71914.5	111415	94371	104343	118742	175105	143072	97555.1	140881	113241	248458	114596	105123	83604.1	117129	118358	97671.1	246566	171922	132758	110776	129874	108914	76886.2
P16870	Carboxypeptidase E	CPE	182200	179624	125785	282599	184099	99638.8	102714	141581	199231	89537.1	148268	177306	152098	203961	146399	204256	175488	112465	84756.1	154056	322372	213501	138885	194087
Q9H8L6	Multimerin-2	MMRN2	88290.4	82936.2	50065.9	98211.6	83389.3	45924.8	58636.8	50678.3	96163.3	60025.3	56019.2	81617.6	59239.3	58663.1	88435.5	73978.6	51551.7	70587.1	49840.2	95250.9	82757.6	110884	65774	71473.8
Q05315	Galectin-10	CLC	20298.9	19385.4	15617.2	5807.82	30298.1	80290.8	60260	60455.2	21707.2	65560.7	106032	24118.7	52248.7	17407.7	77741.2	18048	224508	46916.2	41527.8	7601.71	8668.75	9651.26	24336.8	69824
Q96J84	Kin of IRRE-like protein 1	KIRREL1	7887.8	10009	9022.32	19181.4	6864.8	4472.71	16683.9	8097.64	8744.87	6980.62	9010.33	13384.6	4822.43	7154.68	7569.64	15507.8	4414.6	7595.22	5081	10573.5	6637.79	10047.6	19413.6	18267.7
P08727	Keratin_ type I cytoskeletal 19	KRT19	41801.3	111123	29789.7	14912.4	22604.2	34914.4	41705.2	25283.6	22577.3	47941	62788	32445.8	21412.9	18326.2	24607.5	16396.9	39669.6	72513.6	63897.6	26718.4	13579.3	23818.8	23920.4	18622.9
#N/A	#N/A	RAB4B	7053.25	4096.95	1937.81	4027.55	22414.9	1545.78	289.39	1007.94	1127.13	5549.4	4.75	8338.63	4425.36	6368.67	2074.44	6481.12	15283.4	3255.01	3512.88	1993.98	3069.38	1228.06	270.54	7099.09
P0DP01	Immunoglobulin heavy variable 1-8	IGHV1-8	18664.5	22670.3	14470.6	34406.5	20855.8	9699.2	11909.6	19295.8	23185.7	11228.8	14170.5	18421.5	15863	20070	13146.4	24685.1	11272.4	11466.4	9596.93	27152.2	29991.5	36138	13340.2	21466.9
P25787	Proteasome subunit alpha type-2	PSMA2	75.18	141.82	74.96	30.64	2445.02	58.49	36.71	95.62	238.65	134.4	40.63	97.4	188.3	12702.1	187.25	220.12	183.67	93.51	136.83	178.8	456.47	191.23	499.39	177.37
Q9Y3R4	Sialidase-2	NEU2	4674.31	4440.02	4531.77	9278.74	5400.15	0	0	0	0	0	0	7071.9	0	6877.73	6115.13	11698.1	0	0	0	8837.28	2551.99	555.71	0	0
Q13421	Mesothelin	MSLN	54290.1	29063.9	47038.2	23051.6	50972.9	45787.7	30305.5	60288.2	27824.2	64060.2	48640.4	42118.6	65167.9	36034.8	31272.4	33836.6	31532	48970.7	30746.9	48534.7	43930.2	26279.6	40450	56246.8
P04264	Keratin_ type II cytoskeletal 1	KRT1	409139	2.03122e+06	745466	348165	440387	116988	195331	929000	221096	200378	223983	295720	297732	803767	460022	206958	276265	230152	183218	495277	335643	649423	227685	860434
Q5ZPR3	CD276 antigen	CD276	10924	12665.5	8538.25	28039.1	16733	6759.49	7193.21	8863.07	11136.5	8336.4	4694.37	14051.1	5944.03	14310	11358.3	21242.7	3978.02	8435.16	5700.06	10349.4	10741.9	15451.9	11817.9	5789.51
P62805	Histone H4	H4C1	42495.9	8518.51	4255.24	2505.89	69579.5	5704.59	5135.44	6413.54	3083.76	6785.16	6299.41	8326.19	4887.34	79315.3	8129.01	4057.21	22727	35232.2	7592.28	5137.14	9819.12	4319.98	2806.42	3228.5
P02533	Keratin_ type I cytoskeletal 14	KRT14	1.04465e+06	937713	1.00287e+06	910131	1.19695e+06	1.71972e+06	1.40123e+06	1.4755e+06	973234	1.62985e+06	2.27383e+06	798033	1.33375e+06	1.17208e+06	2.00679e+06	1.01658e+06	3.93241e+06	1.25477e+06	1.11842e+06	544024	691619	735007	1.26021e+06	1.823e+06
P31151	Protein S100-A7	S100A7	1756.27	1983.71	745.77	1465.91	13033.2	308.56	17809.9	689.27	5428.44	768.8	1457.08	3472.67	1827.7	13534.2	2059.53	1792.51	1932.72	9189.93	7156.9	1147.74	720.19	1922.73	527.48	893.78
O95006	Olfactory receptor 2F2	OR2F2	14197.1	50369.4	6339.04	12710.5	6953.16	5260.98	5490.21	4555.48	11387.1	6076.88	15446.6	8356.45	22123.1	9777.88	9614.52	7640.15	13725.4	11695.9	8772.51	8028.95	7864.98	14323.3	5259.48	6656.06
O43765	Small glutamine-rich tetratricopeptide repeat-containing protein alpha	SGTA	198.81	4226.89	284.31	14.21	77.4	18500.5	7400.26	194.92	2313.77	13589.3	895.37	41.94	3139.8	2341.6	3968.08	36.01	1509.7	6138.65	25615.5	703.89	534.39	332.55	39.83	144.81
P01861	Immunoglobulin heavy constant gamma 4	IGHG4	189861	268130	207042	62364.3	213427	82136.8	149884	158730	137043	84257	62770.6	180827	160599	124925	539909	194025	206667	95216.6	56193	180381	270608	106544	90793.2	123174
Q01459	Di-N-acetylchitobiase	CTBS	103817	109738	90000.2	99393.9	94287.5	149087	87779.4	68434.8	141943	68133.1	461488	92106.6	73642.7	108424	88698.9	102634	83477	98158	118258	96357.8	162362	154546	113102	136301
Q7RTS7	Keratin_ type II cytoskeletal 74	KRT74	342665	365254	323787	518706	405511	32185.6	35631.5	63274.4	69448.5	48772.8	37008.1	436329	63814.8	435290	332745	399433	47830.8	50935.8	31713	442191	311372	196982	67134	70802.8
P19022	Cadherin-2	CDH2	88696.7	107813	196293	106626	195619	74051.8	58385.3	113139	187635	80366.1	85544.9	129492	66532.6	112668	121003	130104	83574.3	60758.3	58489.4	173800	177588	201689	127532	135591
Q9UHR6	Zinc finger HIT domain-containing protein 2	ZNHIT2	19647	24785	9727.23	35554.9	13528.5	6137.6	7858.03	8372.86	21942.7	7479.04	18217.9	12421	16981.1	26712.9	12615.7	25686.9	12937.4	9375.37	7060.36	13020.7	23641.4	31782.2	12232.8	24469.5
P19957	Elafin	PI3	4960.99	22582.8	9925.06	4143.72	12842.8	4124.41	27823.1	42099.4	37484.3	13378.5	11091.5	4921.11	19755.5	5173.17	20980.8	6861.76	17240.1	19935.7	47943.3	4437.31	4426.74	6491.74	5075.03	15620.9
P48668	Keratin_ type II cytoskeletal 6C	KRT6	1.22814e+06	6.96454e+06	1.11927e+06	846922	579500	274478	208210	262554	485480	280599	283871	1.32229e+06	989799	432974	637619	412084	576797	638195	564569	1.39747e+06	300607	1.15575e+06	239086	342603
Q86UN3	Reticulon-4 receptor-like 2	RTN4RL2	65891.6	75526.7	72892	74856.5	137274	91363.8	87433.3	186178	60313.1	121481	123217	234575	89460	70910.2	69400.3	145513	112237	48578.6	114805	45823	87549.5	154516	94089.9	57193.5
Q9UBX5	Fibulin-5	FBLN5	45554.1	48424.4	48239.2	78781	68339.1	47026.5	59499.3	67112	116108	56923.8	59189.9	83760.5	59881	62333.7	64601.7	100605	23349.5	45310.6	45196.3	101694	80206.7	83393.4	164603	56728.9
P80748	Immunoglobulin lambda variable 3-21	IGLV3-21	86606.6	64315.2	157268	62966.1	52404.9	70900.5	60627	49380.2	94501.4	100291	87888.9	95389.6	38364.1	53450	62917.2	74736.4	29605.2	67162.8	94921.9	167596	88748.9	96049.9	115510	44862.7
P04083	Annexin A1	ANXA1	212575	580462	228375	268905	1.31922e+06	120375	145325	333606	414970	164342	221253	280492	282101	376450	331405	196568	218954	164829	170923	304244	391243	659364	225796	248605
P98172	Ephrin-B1	EFNB1	373626	351542	1.04884e+06	313570	346868	395685	427482	284652	325983	471298	285781	501441	253047	271977	292889	543699	197529	327088	351837	990025	492103	338207	577572	231739
Q6ZW49	PAX-interacting protein 1	PAXIP1	89817.9	55307.9	71120.7	89791.3	77441.6	103003	212015	215389	84320.1	122327	91928.7	59554.4	79738.8	49954.8	50031.6	74468	51830.2	170702	92778.4	85169.8	49884.5	46223.4	235780	286550
P21810	Biglycan	BGN	12581.5	8942.24	6985.31	25178.7	19799.6	37146	55684.6	54159.5	11821.8	31811.3	16699.7	13678.7	7109.9	28835.4	10415.7	12629.1	7344.7	19605.1	19177.1	9872.29	11266.9	9768.82	181709	177747
P16035	Metalloproteinase inhibitor 2	TIMP2	10862.5	7304.1	3922.62	15581.7	11363.4	1440.88	4597.61	8676.55	12619.5	2678.19	5687.4	11292.8	4282.57	11066.4	4800.99	10316	5024.52	2275.73	1857.97	7092.25	12060.8	10678.7	5642.95	5374.88
Q6UWP8	Suprabasin	SBSN	11959.4	104640	28248.6	10719.4	79092.7	5158.19	6038.24	42609.6	34527.1	6602.09	4771.78	39158.9	20193.3	37279	55467.9	30078.9	7653.18	7478.71	8133.47	38475.5	33318.3	49575.2	16989.9	9461.23
Q9BXR6	Complement factor H-related protein 5	CFHR5	59090.8	49529.1	24999.9	36362.7	64464.9	75944.5	161139	103833	106676	153518	64443.1	48112.1	59857.8	30144.5	91259.2	14103.9	95034	176511	124829	22249.5	39405.1	46352.5	77149.4	72965.5
P13646	Keratin_ type I cytoskeletal 13	KRT13	2.08105e+06	9.52412e+06	1.31893e+06	1.24332e+06	607068	306126	191464	267111	655724	283982	308986	1.27377e+06	1.29371e+06	701828	873938	434908	763717	619248	496376	1.84332e+06	457538	2.29432e+06	232019	358310
P78380	Oxidized low-density lipoprotein receptor 1	OLR1	63716.8	88496.4	81726.1	82773.9	63286.9	38323.9	34421.4	37158.6	65884.5	31089.7	50523.8	65005.3	36575.9	62125.6	77604.9	62949.6	59833.7	35613.5	55295.3	65711.3	75499.9	89423.3	60601.6	44666.6
O75391	Sperm-associated antigen 7	SPAG7	17251.5	130265	16286.3	20345.1	40645.1	41185.2	27447.6	70284.4	15695.9	60593.2	9287.42	26588.3	37452.2	17657.4	47665.8	16491.3	43777.1	9784.53	82336	11750.4	21450.4	46301.6	52322.3	17101.4
O00241	Signal-regulatory protein beta-1	SIRPB1	31655.2	66321.7	16435	47940.8	28324.8	88098.2	43437	52043.3	48269.3	87545.1	47096.4	34550.7	34479.8	43437.7	41619.2	37819.5	66141.9	54189.8	83592.9	34303.5	37070.6	42557.7	35211.5	54537.5
P28072	Proteasome subunit beta type-6	PSMB6	531.92	485.37	955.67	565.83	2931.25	281.25	330.59	696.22	752.79	688.12	657.85	280.69	513.84	11450.6	769.34	510.12	454.61	432.63	689.42	495.89	671.6	430.18	1295.98	1248.41
P11465	Pregnancy-specific beta-1-glycoprotein 2	PSG2	24230.8	22145.8	21796.9	28008.9	17089.3	9437.35	12529.8	8004	21824.4	10329.1	25690.4	28389.8	14807.4	12720	12683.7	10675.4	6289.8	10714.9	25809.5	100348	33298.4	34741.7	13825.5	10045.8
O00187	Mannan-binding lectin serine protease 2	MASP2	996623	943018	1.14798e+06	839057	872598	1.19945e+06	1.19335e+06	461741	959031	1.31368e+06	963305	1.38798e+06	693932	874520	1100754	635790	858774	616136	1.0749e+06	1.70609e+06	1.29646e+06	1.62131e+06	588938	501301
P52907	F-actin-capping protein subunit alpha-1	CAPZA1	2280.46	1865.18	5901.86	4895.4	2929.52	3762.79	2388.3	1729.07	2581.97	3406.38	2898.26	3310.37	2534.22	6279.5	5390.67	6359.18	4139.45	3418.41	1503.18	5308.53	3212.29	2703.4	2894.13	4229.05
Q96FE7	Phosphoinositide-3-kinase-interacting protein 1	PIK3IP1	25094.3	59904.8	41774.1	43326.7	47207	71374.5	29852.8	38055.1	22272.9	40117.6	36920.1	24676.7	36010.9	56074.8	41676.3	48246.8	76310.7	34538.6	84754.1	30230.5	30049.3	30050.2	29969.8	44347.5
Q7Z5L0	Vitelline membrane outer layer protein 1 homolog	VMO1	8603.38	18193.8	90917.1	292604	78080.8	6692.55	16799.7	157202	30798.4	58979.4	12253.9	71900.4	73513.4	127224	11852.4	182588	3942.27	13026.7	5040.97	102916	77785.1	194217	174611	221576
A0A0B4J1X5	Immunoglobulin heavy variable 3-74	IGHV3-74	11381.5	4676.04	7948.24	6198.28	4229.54	9880.98	3362.87	6148.43	18800.5	4444.3	2167.39	3801.13	3107.57	9037.45	3681.25	5533.95	3407.78	2184.92	4268.98	16946.3	10773.7	6384.99	2020.94	4277.71
Q9UBR2	Cathepsin Z	CTSZ	205137	125740	201941	129629	175779	548318	440468	275500	161412	566298	440974	254546	255791	124371	193794	130015	183906	484690	863692	177752	165927	143276	455401	374616
P01111	GTPase NRas	NRAS	13777.4	16100	16557.2	13572.9	21045.2	22899.2	56477.1	35724.4	13391.5	82399.4	18960.5	19215.7	13606.1	28083.4	19889.8	13742	22886.7	16221.3	32430.7	13550.7	14505.6	15079.1	47939.1	22269.2
P05452	Tetranectin	CLEC3	250368	280163	126992	279773	164824	90612.1	201650	194555	222269	166895	197916	211815	199842	250224	185723	255957	126644	119603	89526	228426	171993	303739	242183	216127
P61018	Ras-related protein Rab-4B	RAB4	400.62	870.9	2296.96	638.83	2358.98	22.29	161.64	2111.02	0	141.52	0	4199.13	804.6	456.91	440.39	2123.74	60.62	0	750.02	840.91	1722.9	2772.78	2121.72	485.2
Q01469	Fatty acid-binding protein 5	FABP5	491647	2.17458e+06	478722	149510	1.82268e+06	132494	345253	461410	365407	182776	174985	353264	593354	353842	724501	268245	361262	240794	386837	1.15837e+06	706767	733511	104597	161248
A0A0B4J1Y9	Immunoglobulin heavy variable 3-72	IGHV3-72	11963.4	19814.4	3818.12	59638.4	16810.3	11315.2	7131.76	5478.67	14119.2	1521.27	20427.8	11659.3	8902.27	16887.1	9004.18	27925.5	1857.32	14058.9	5230.96	9677.53	13844.8	11135	11590.2	6921.63
Q05639	Elongation factor 1-alpha 2	EEF1A2	147086	100609	212087	149424	98486.1	111720	69394.1	113036	130091	85728.4	115919	107170	73524.4	122187	222971	136168	241071	93817.2	59931.7	109437	172726	124505	113576	159558
P18206	Vinculin	VCL	6237.98	15807.8	6717.43	5200.55	10175.8	4738.92	2660.8	3417.42	6082.35	1482.61	2193.78	4853.07	6573.46	44495.1	4958.57	8581.08	3872.47	4294.97	3144.97	4919.57	7414.72	7174.63	3093.02	5258.27
Q9BXN2	C-type lectin domain family 7 member A	CLEC7	162016	188128	239169	107885	46066.5	160066	172872	87359.4	215691	183247	28784.7	168431	111888	39405.6	60200.5	35404.3	59038.7	86092.6	275998	227944	175636	168302	159358	144728
P14649	Myosin light chain 6B	MYL6	5197.25	29025.5	791.99	1539.83	1007.99	473.37	337.47	1120.6	995.84	281.92	3.65	819.49	5592.85	1348.87	1005.04	434.75	2130.76	1433.18	886.79	455.9	549.31	1900.34	207.75	213.99
P08572	Collagen alpha-2(IV) chain	COL4A2	318164	407586	345152	456221	329941	250126	451749	373348	479214	252645	657864	356561	502949	373341	306679	318199	274384	398878	518900	357579	344358	448466	449986	538187
P19835	Bile salt-activated lipase	CEL	180257	207309	190039	323704	200680	122489	219881	157535	232881	189027	168576	258112	201257	156762	239502	234572	162366	140267	167864	190012	181772	255282	199233	206828
P0CG47	Polyubiquitin-B	UBB	19908.6	45769.9	22707	25796.4	34555.5	35376.4	26455.3	41728	21832.8	21985.5	22933.6	25158.7	32358.6	54506.2	28244	42799.9	19858.8	18106.4	25761.7	29548.8	32864.4	35971.1	28229.4	24809.9
P20336	Ras-related protein Rab-3A	RAB3	7063.91	2190.61	7656.02	5235.14	11401.7	23224.5	42786.7	43637.8	2537.6	59721.2	12039.3	26265.1	16478.1	5583.63	6555.87	11222.2	21873	2448.72	65291.5	2162.67	5581.1	9481.66	14277.4	10645.6
P07602	Prosaposin	PSAP	106226	245481	282326	404455	124323	127242	96871.4	103704	171912	82144.1	225429	224308	74791.6	153293	107600	366251	64102	172807	139020	209195	131758	117210	289617	160953
O43653	Prostate stem cell antigen	PSCA	4745.55	17302.7	41396	45921.5	8765.62	3330.82	5048.35	38316.7	4173.82	4295.67	8717.79	23623.2	11987.9	8882.9	8132.21	34015.2	7694.55	4363.42	919.93	31190.1	2606.56	4158.17	44948.5	20104.3
P11597	Cholesteryl ester transfer protein	CETP	3768.49	5555.99	6042.9	6734.26	4762.45	7775.16	4018.37	2950.5	4539.91	10389.1	2736.49	8483.76	6075.92	4741.09	14293.7	4547.97	10422.2	3409.57	3512.41	7293.11	11079.7	20341	5019.16	2804.15
P0CG39	POTE ankyrin domain family member J	POTEJ	35152.1	18893.2	7826.23	9987.62	23274.6	2435.03	3731.46	3430.51	2507.94	3157.96	4585.42	16200.2	9417.85	16342.1	8657.94	12093.5	8978.02	7398.56	3391.47	5910.31	9594.42	9982.05	2468.15	9214.83
Q9NZH0	G-protein coupled receptor family C group 5 member B	GPRC5	31526.2	29589.3	58817.2	23357.3	24130	30320.1	12581.5	35042.9	15919	13968.5	17025.7	32001	14559.9	28371.6	21536.5	41346.7	9065.89	15275.9	18227.5	49046.1	42036.4	41850.8	33013.1	18256.6
P02768	Albumin	ALB	1.91208e+07	2.0742e+07	3.25486e+07	2.48759e+07	1.91077e+07	1.27324e+07	1.09506e+07	1.49736e+07	2.10447e+07	1.27332e+07	1.40814e+07	1.48171e+07	1.30559e+07	2.34289e+07	3.3672e+07	2.75452e+07	3.49174e+07	9.1206e+06	6.86908e+06	1.49115e+07	1.93448e+07	1.97506e+07	1.60906e+07	1.94138e+07
Q02747	Guanylin	GUCA2	2910.73	6626.38	221952	14363.5	4433.65	1367.43	4758.74	23127.8	2658.61	3978.9	2304.67	32773.5	1874.38	4726.6	1994.77	13112.8	2366.23	2190.12	1925.57	154072	2587.55	2436.38	142134	7460.48
P06703	Protein S100-A6	S100A6	5455.61	7896.51	4009.75	7777.68	9433.32	4052.66	6763.96	7610.71	7492.18	4645.32	3353.93	5383.61	6815.66	27786	6735.43	4922.41	5228.52	6508.78	5429.99	5270.95	5248.14	9665.09	7726.02	6727.3
P28070	Proteasome subunit beta type-4	PSMB4	11703.8	7392.26	21319	11349	9746.93	7082.33	7909.74	6526.85	9600.53	7569.88	8624.84	9815.01	7177.59	13062.5	6458.91	11717	6430.4	11716.3	7124.58	16648.3	11882.9	7173.97	14948.3	6061.02
P13598	Intercellular adhesion molecule 2	ICAM2	82804.9	114128	135115	69322.3	86846.9	42890	30271	29411.8	64764.1	38577.5	54047.4	73706.3	22390.7	154816	56988.7	101706	28119.1	37127.1	38968.2	142202	88612.3	58438	50230.3	29561.4
P05787	Keratin_ type II cytoskeletal 8	KRT8	176222	213558	277374	183631	216404	93994.4	73016.9	105470	216101	79496.8	96994.3	147252	85913.7	260419	204208	281855	150553	81544.3	69335.8	296291	330468	241140	112355	117778
P68133	Actin_ alpha skeletal muscle	ACTA1	24698.7	57637.4	14046	39083.9	26136.2	27986.7	25347.2	65880.4	29276.9	23464.6	19458	30589.2	28251.1	47702.5	19786.7	49679.3	16544.6	29436.2	30408	24620.2	28642.8	27359	42204.3	51241.4
Q02818	Nucleobindin-1	NUCB1	22765.1	22789.2	19504.9	29180.8	16462	14103.4	22238.7	20982	23943.7	20022.8	12231	21996.6	13722.2	33506	9571.79	21995.6	17037.6	18722.6	12857.7	29614.2	21288.2	20641.7	22481.7	22006.2
P00450	Ceruloplasmin	CP	1.31041e+06	864483	2.73857e+06	822702	1.12609e+06	1.29211e+06	499656	753653	1.55811e+06	1.06525e+06	588807	1.20498e+06	495632	742065	1.7667e+06	1.35399e+06	1.53392e+06	972586	1.42371e+06	1.48116e+06	1.98697e+06	1.05458e+06	466992	540355
P60022	Beta-defensin 1	DEFB1	287068	505597	63046	147282	236166	139677	658729	462883	355394	280049	448663	211241	401546	220723	263896	146804	449567	326932	207555	87793	192121	169226	485133	476380
A0A0K0K1C4	T cell receptor beta variable 27	TRBV27	6944.73	5475.17	5597.61	4990.52	10150.9	38671.5	25424.9	10895.5	7264.56	36127	22378.5	12709.7	12025.3	6112.52	8459.46	5306.77	18095.4	4658.62	42092.5	3879.68	4078.74	4255.42	35522.1	16958.1
Q6P531	Glutathione hydrolase 6	GGT6	99246.9	113763	59349.5	68117.8	145712	184443	127193	80517	45337.1	166121	110509	75552.8	112632	140246	137136	65201.5	540668	128752	137016	56423.3	80552.4	71434	27061	100077
Q9BY67	Cell adhesion molecule 1	CADM1	130943	162930	115060	374282	143597	71105.9	125148	238953	176407	98905.8	119645	316231	118633	99167.5	104768	247698	77085.2	70186.2	60266.4	164546	134231	143496	257328	184435
Q16473	Putative tenascin-XA	TNXA	29649.8	40860.6	50844.4	90433.4	38015.8	26119.5	29370.4	49739.4	45505.7	43300.7	29281.9	58344.2	26777.7	34721.6	33630	59258.7	17533.7	22193.3	23895.9	46311.7	41590.1	40337.6	58574.5	50051.8
O43405	Cochlin	COCH	106605	120370	89875.2	184106	89523.8	95585.6	100207	85932.5	141980	105831	148483	118216	99557	91432.1	104380	86613.4	133781	90510.6	73682.4	128825	115439	135881	156512	132771
Q03403	Trefoil factor 2	TFF2	8991.96	19117.5	2465.76	30163.9	10121.1	8806.27	8785.79	2982.87	3248.33	15552.2	11045.5	2573.31	2331.44	3266.14	2185.4	18199.6	5891.46	4536.55	6992.65	2753.33	1325.61	15763.2	45916.4	6189.7
P55000	Secreted Ly-6/uPAR-related protein 1	SLURP1	57925	42086.6	228153	99168.4	32829.4	35831.1	108938	146944	48828.9	61925.7	47567.1	123886	26480.9	14658.6	32414.4	170385	15811.1	38840	27647.3	224777	14968	54140.9	385807	134193
Q9UN79	Transcription factor SOX-13	SOX13	2334.62	1673.3	2277.14	693.63	5089.07	954.41	1277.74	865.36	2206.36	558.7	1289.54	1316.69	1032.13	3145.91	1271.7	1149.98	878.01	1433.11	2100.82	1464.91	3420.37	2474.39	3767.35	531.56
Q9UKA9	Polypyrimidine tract-binding protein 2	PTBP2	321.43	429.53	40.45	37.72	3319.95	0	0	0	0	37.63	0	396.91	221.23	3486.9	110.11	539.79	0	109.19	0	104.08	506.79	0	34.32	17.3
P15309	Prostatic acid phosphatase	ACP3	122269	321091	92945.9	181904	206076	190417	183840	218244	264702	170952	327192	224991	174899	176820	174021	175325	164378	203817	178853	135984	259114	265288	134680	176398
P39059	Collagen alpha-1(XV) chain	COL15A1	110597	183566	176309	358699	126597	39022.6	67758.8	81838	170210	54893.9	59178.4	181314	58502.3	94523.2	123702	170883	41523.3	43819.6	39221.8	153109	210922	271807	91850.5	63958.2
P14543	Nidogen-1	NID1	1.0234e+06	1.05149e+06	1.18079e+06	1.63708e+06	820312	690255	711282	822331	1.19559e+06	777527	787303	1.24784e+06	734268	506085	904606	852030	486936	607722	963082	1.18749e+06	1.39938e+06	1.55805e+06	1.38036e+06	752100
P04908	Histone H2A type 1-B/E	H2AC4	17492	6831.84	3287.3	2980.83	9229.62	822.06	1393.17	3675.49	4173.09	2971.26	620.69	3490.56	2551.37	25785.7	3401.56	2187.18	19244.6	29712.2	3029.91	3174.91	4129.39	2393.84	941.45	4818.17
Q12805	EGF-containing fibulin-like extracellular matrix protein 1	EFEMP1	497188	470239	980282	810453	439032	238602	530208	490554	744688	436025	494371	707320	293428	331205	482815	642739	297181	364877	391982	1.04232e+06	469189	766690	802030	398743
P10643	Complement component C7	C7	124885	80084.2	62436.1	68730.8	74802.4	64474.4	58373	72512.1	54095.1	55421.4	82229.5	56683.5	42322.6	32994.2	71545.4	70415.6	146762	49573.8	43128.9	78759.8	37886.7	52497.9	44180.2	69513.7
P22392	Nucleoside diphosphate kinase B	NME2	470.25	183.03	168.39	523.97	1903.4	2767.72	1358.66	1227.44	674.46	2058.32	2268.35	243.84	3118	2713.67	704.62	320.91	2681.72	2738.89	2277.97	98.22	860.45	351	344.29	1811.4
P15153	Ras-related C3 botulinum toxin substrate 2	RAC2	1743.77	2036.25	1999.15	2659.52	1617.52	876.93	916.51	1484.6	1815.74	1328.1	856.22	1424.72	1628.24	1765.53	1998.34	2164.69	1932.31	809.93	714.99	1420.45	1874.33	2508.95	1003.74	1660.71
P19013	Keratin_ type II cytoskeletal 4	KRT4	1.12816e+06	4.18898e+06	617959	514280	501258	901202	699575	723496	587381	1.00305e+06	430664	384622	1.04172e+06	619957	922813	225281	2.40386e+06	796404	709905	561476	378903	988922	521818	1.14767e+06
P0DOY2	Immunoglobulin lambda constant 2	IGLC2	1.7816e+06	1.18043e+06	2.76896e+06	1.50349e+06	884170	664863	557835	604732	938157	1.05223e+06	328144	1.77301e+06	924439	1.02994e+06	1.15801e+06	1.40213e+06	479179	1.08369e+06	776858	2.10336e+06	1.06851e+06	1.44929e+06	1.53951e+06	782783
Q8NFT8	Delta and Notch-like epidermal growth factor-related receptor	DNER	44331.5	25646.4	32765.5	38955.8	5195.72	9433.66	2958.34	12324.3	43396.5	1933.84	8156.02	24679	7061.73	20684	10505.4	28471	354.49	8776	15729.1	47361.4	18200.2	33507.3	7387.57	7453.46
Q9Y624	Junctional adhesion molecule A	F11	55337.2	80153.6	77729.6	45380.4	56479	41469.1	47360.8	44284	52989.3	50246.8	117579	62331.9	65437.2	56231.2	46714	47965.7	53511	64780.9	50310.7	65647.6	61829.7	55575	59561.1	44172.2
Q8WUD1	Ras-related protein Rab-2B	RAB2	17510.3	15462.1	35391.6	14800.1	24217.4	33330.9	12379.9	14839.2	19900	11284.2	22418.6	20433.6	17291.7	29388.2	34032	30259.3	58820.3	13947.4	18792.3	10328.7	27690.6	12971.2	12026.4	13740.1
Q9UGL9	Cysteine-rich C-terminal protein 1	CRCT1	567.14	28453.4	1458.99	1818.76	323.57	76.43	0.41	0	1694.07	0	84.3	171.6	933.7	1154.13	1092.35	202.54	147.95	24.68	0	2807.66	7683.93	7927.2	0	36.06
P34059	N-acetylgalactosamine-6-sulfatase	GALNS	152976	195353	87639.8	119162	203669	7015.2	9866.01	9761.19	24253	7084.9	11598.1	60669.1	22906.1	361983	146737	98461.4	34990.6	16906.2	4984.01	71570.6	74911.6	71084	19243.9	56722.2
Q9BRT3	Migration and invasion enhancer 1	MIEN1	2042.97	2352.59	5139.72	10026	1509.48	1022.28	743.73	757.97	2241.89	484.13	339.41	2524.66	295.24	1119.19	1834.95	3931.24	49.66	603.1	97.81	4729.87	3109.77	4352.03	3020.42	1217.75
P14136	Glial fibrillary acidic protein	GFAP	158106	134651	173508	144071	212254	194192	172353	170145	153309	201055	310373	132674	163531	178513	315302	195186	585541	147202	114124	84159.1	131977	150145	147030	253425
P36268	Inactive glutathione hydrolase 2	GGT2	106.16	219.5	1623.32	99.58	464.73	38.33	69.74	356.67	20.61	0	0	1365.26	0	1544.26	24.09	1535.2	0	0	0	3472.31	192.84	80.92	202.61	34.84
P11047	Laminin subunit gamma-1	LAMC1	4598.39	3718.97	2956.55	11692.8	6145.45	2361.07	4351.95	8465.04	6537.09	2467.4	3928.25	11204	2474.77	1619.48	8429.79	9823.52	6967.07	1586.81	1481.98	3918.07	4497.75	18625.9	9695.04	4553.18
Q14964	Ras-related protein Rab-39A	RAB39	8410.3	9425.63	10236.6	19008.8	14604.5	19341.1	42987.2	25405.5	15533	24136.2	40086.9	24742.8	27429.3	13315.3	19855.3	16318.9	15741.5	26054.7	25226.8	13080.6	16603.2	14911.9	36816.6	27548.5
P16444	Dipeptidase 1	DPEP1	30042	16756.7	21593.2	31742.3	27573.4	6509.65	5163.82	21244.5	75784	15556.4	2208.12	40446.6	11842.3	18847.2	22635.9	16138.7	13215.5	4608.06	6821.26	18095.3	26977.2	50715	23813.8	10455.6
Q9UK76	Jupiter microtubule associated homolog 1	JPT1	11.18	0	3.49	0	9.23	11635.4	1460.46	202.66	69.15	5406.99	3217.77	1.93	328.45	7.03	614.69	27.75	12804.4	5776.63	13588.5	0	0.25	12.92	0.96	0
P29373	Cellular retinoic acid-binding protein 2	CRABP2	590.9	7226.86	306.89	1534.52	5501.17	321.71	1037.73	1428.5	1736.52	186.53	382.15	1380.98	1566.17	11054.1	1008.43	1153.91	926.26	186.55	654.96	1609.43	1959.7	3004.09	888.84	1040
P09237	Matrilysin	MMP7	10654.5	4041.39	1778.23	2131.28	7463.68	220.19	1715.13	2900.34	6955.07	271.61	1149.27	2221.62	2174.92	8649.32	1291.09	16101.7	227.34	1182.09	268.29	1907.62	5032.17	4437.32	1454.5	3145.19
Q7Z794	Keratin_ type II cytoskeletal 1b	KRT77	160091	157211	235559	196989	155888	185723	168356	133445	175379	194369	114644	133350	125929	173894	260064	231394	211812	151851	161989	128671	136916	148816	171606	139509
P48741	Putative heat shock 70 kDa protein 7	HSPA7	26180	38149.3	45979.1	24061.5	37942.1	40431.8	32669.2	44810.5	35335.1	19130.9	20515.6	33416.4	41058.7	42156.1	40981.3	39852.6	49686.8	21712.6	59527.6	36092.6	39575.5	21056.2	21393.6	21162.5
P0DML2	Chorionic somatomammotropin hormone 1	CSH1	50530.6	23652.7	45745.7	22397.9	51366.1	240749	191953	155039	45678.1	231224	242454	28835.8	136786	36042	122889	25614.1	578960	178123	150717	17759.5	20003.6	14352	58477.4	183148
P81172	Hepcidin	HAMP	48672.1	1576.33	88121.9	1476.8	6940.12	5049.56	48890.6	9135.72	1161.49	11504.9	721.06	26564.5	2326.83	3788.4	661.83	129531	1368.91	924.99	536.01	12970.4	923.76	721.23	10395.3	69304.5
P05783	Keratin_ type I cytoskeletal 18	KRT18	499463	484123	949229	633365	407167	390026	296575	260101	446658	303183	210829	545973	233045	372101	425256	686123	141570	232131	290714	984799	741039	541517	697564	284578
Q6UXB4	C-type lectin domain family 4 member G	CLEC4	55733.3	66332.9	47900.3	83979.6	86292.3	10492.8	14794.1	14592.5	45710.5	14143.6	23341.5	60515.7	20417.9	59950.4	43864.6	47889.4	27276.7	16771.2	10641.9	64213.4	64407.9	84158.5	20213.9	17434.3
P0DJD9	Pepsin A-5	PGA5	34960.9	44111.3	47002.8	10988.1	22971.2	3000.66	4955.42	2948.75	6193.73	12438.5	11080	20795.1	10254.9	19133.8	8622.2	44953.2	11429	17810.8	962.58	18751.3	36199.5	14002.1	19453.4	15799.9
P51688	N-sulphoglucosamine sulphohydrolase	SGSH	51990.1	107504	29953.7	58105.8	49644.2	23882.2	18738	20719.7	40522.3	15107.4	31538.8	29183.9	58354.1	33772.2	43620.5	72506.1	37862.3	46942.1	20220.8	29883.6	70764	24948.4	27851.8	51926.8
Q99645	Epiphycan	EPYC	7963.37	15311.7	5794.18	6314.62	6810.86	11374.7	9582.3	13001.2	13632.3	8292.29	12055.3	8578.86	6547.06	3784.97	4743.81	8726.07	3790.73	12124.2	21202.5	21782.7	4135.19	5945.65	21792.6	3993.13
P07476	Involucrin	IVL	15300.6	134450	52068.5	13194.5	18733.5	14383.5	12926.4	51108.1	22162.7	13979.2	14186.8	28595	16198	19572.5	23668.3	52946.4	21086.2	12044.2	15498.5	103473	21800	23541.9	13826.9	27684.5
Q14624	Inter-alpha-trypsin inhibitor heavy chain H4	ITIH4	2.17156e+06	2.47242e+06	3.72096e+06	2.29558e+06	2.45301e+06	1.38897e+06	1.87443e+06	1.84598e+06	3.70062e+06	2.16318e+06	1.43733e+06	2.63666e+06	1.14206e+06	1.72468e+06	2.698e+06	2.1381e+06	1.60948e+06	2.06872e+06	1.85342e+06	2.92566e+06	3.22524e+06	3.30767e+06	3.00852e+06	1.18789e+06
P12814	Alpha-actinin-1	ACTN1	340596	246971	219963	207256	394370	972736	715156	576328	256980	901203	954298	240823	576544	331559	590933	267696	1.55107e+06	752173	764392	117690	172217	171586	356407	718883
P55287	Cadherin-11	CDH11	342808	344596	286130	450355	245350	332674	223998	169232	245576	230418	190806	276400	202653	183700	311406	264116	234381	205083	240917	325713	297276	265392	300863	312646
P46439	Glutathione S-transferase Mu 5	GSTM5	8388.42	7275.68	25472.8	9670.08	6369.25	5203.64	17897.3	8338.62	4750.3	10053.4	8232.82	8616.21	3715.09	4718.74	2771.09	15417	1078.28	6034.55	6773.91	24129.8	10796	8383.66	13304.2	9290.39
P01602	Immunoglobulin kappa variable 1-5	IGKV1-5	38529.8	74927.6	52917.5	45937.6	41300	34783.9	37077	42175.4	69922.1	37960.3	26913.1	59711.1	46087.6	138357	38249.5	99334.3	18085.5	38991.2	33536.4	115166	73277.1	57715.4	49920.8	44308.3
Q12907	Vesicular integral-membrane protein VIP36	LMAN2	1.30956e+06	1.21489e+06	1.33446e+06	1.18622e+06	854723	835403	798944	704659	1.54287e+06	999730	791259	1.31101e+06	800228	727134	1.0368e+06	1.12588e+06	501697	888851	917410	1.64584e+06	1.5123e+06	1.7542e+06	1.00079e+06	752382
P04180	Phosphatidylcholine-sterol acyltransferase	LCAT	1.14544e+06	851495	1.37598e+06	1.13807e+06	768163	725257	580160	818356	847958	886199	410370	1.38979e+06	726835	833081	992429	1.07523e+06	427706	801616	903557	1.48652e+06	910265	1.04211e+06	1.26627e+06	678796
Q9NZH0	G-protein coupled receptor family C group 5 member B	GPRC5	12236.8	25210.3	13192.9	21358.4	16587.4	15174.4	5271.86	23665.8	12062.4	9235.43	8389.06	16062.6	10538.4	30505.7	16768.1	29436.5	7126.92	10614.6	8408.48	20232.1	20370.5	33912.2	16288.3	11607.3
Q17RC7	Exocyst complex component 3-like protein 4	EXOC3L4	181382	128449	335330	195068	191320	121587	112963	123266	173990	131853	199194	140687	121214	202453	280391	313211	343584	98056.9	70178.2	131959	163744	146246	140783	179739
P00918	Carbonic anhydrase 2	CA2	4884.47	9256.79	1800.14	8859.65	4667.75	2025.55	1669.84	1848.63	6318.42	1187.63	2005.76	1635.35	3282.31	9885.5	3485.56	5036.71	2448.22	1723.53	1440.85	3987.52	8357.16	5084.63	1433.91	2479.39
Q16651	Prostasin	PRSS8	139631	117937	125833	281597	165776	73644.2	111895	138905	231444	200398	98250.5	202048	66365.8	146340	125089	239088	91807.6	101476	82810.5	133096	210141	233118	182807	139796
Q14847	LIM and SH3 domain protein 1	LASP1	15048.4	12138	11042.7	19215.9	10003.1	13211.7	37214	29625.7	18842	22902.1	18622.9	16676.2	16246.9	12187.5	10222.1	16203.9	9294.32	21212.5	10008.2	14093.7	10177.6	13358	50857.2	50768.7
Q15365	Poly(rC)-binding protein 1	PCBP1	3939.13	9286.06	3625.83	3049.82	9038.49	803.06	1365.49	1413.8	3886.81	405.89	366.82	3336.1	2031.3	12515.4	2207.17	3383.02	1933.55	3093.8	1090.61	4218.96	2870.37	3240.3	896.57	1144.87
P01282	VIP peptides	VIP	9607.26	2734.98	6224.48	5345.32	9143.63	21731.4	40740.1	9261.16	12214.2	41586.9	36062.1	14977.4	14684	6960.69	12613.1	4754.15	9158.6	27778.2	26556	8000.93	3812.71	6599.54	28448.5	12917.4
O15480	Melanoma-associated antigen B3	MAGEB3	22602.5	16268.7	8927.55	20236.3	24102.8	147392	149705	78702.9	23927.7	170035	129438	17398.2	95537.4	21971.2	56138	13859	215233	99663.9	88704.6	10332.1	11136	20824.5	23993.8	82186.6
P29323	Ephrin type-B receptor 2	EPHB2	20678.9	27326.7	18789	52346.9	41863.3	16647.1	19617.4	42571.4	28891.8	29388.1	16690.4	55001.2	20468.5	27144.7	33347.1	26683.5	27210.3	8514.96	25393.3	22491.8	56335.8	68323.5	30022.1	12734.1
Q9BVM4	Gamma-glutamylaminecyclotransferase	GGACT	1255.71	6336.24	2812.18	5582.58	1646.84	432.03	1379.45	1848.47	7443.87	1046.08	2321.54	2800.39	1765.03	4407.74	2452.56	1862.87	2101.18	2518.91	536.67	3571.14	2822.21	5244.32	1615.88	1387.46
Q86V85	Integral membrane protein GPR180	GPR180	1797.08	2072.82	2601.64	3471.75	3475.37	1828.93	2442.78	2943.43	5040.75	3507.04	2499.97	7385.71	2706.97	3861.08	3758.64	5163.1	1296.36	1768.59	1943.31	7464.47	4716.27	5940.83	4655.61	2010.96
Q15113	Procollagen C-endopeptidase enhancer 1	PCOLCE	866920	748770	1.47641e+06	1.23089e+06	938857	362337	372740	516172	731178	382933	586214	800890	404837	920557	960515	1.59329e+06	537628	293165	283434	871562	994977	848581	616164	560593
P06312	Immunoglobulin kappa variable 4-1	IGKV4-1	218094	208332	427998	142990	113355	178212	119246	141716	173810	165898	70995.9	186961	111102	112595	95571.3	203370	74500.2	90558.4	124182	441006	238120	160362	175388	138915
O95460	Matrilin-4	MATN4	218937	322023	85297.6	573892	216289	60644.8	83977.8	214994	369108	63357.7	223747	282895	145797	149114	123985	333064	102419	79310.1	39566.6	175986	232802	363054	184419	181499
Q9UHI8	A disintegrin and metalloproteinase with thrombospondin motifs 1	ADAMTS1	11702	10594.2	26258.8	18919.6	9699.36	1851.87	3354.45	4830.1	10150.7	3207.63	4659.28	12019	6346.89	8697.45	4907.41	9319.39	891.04	4580.77	3003.33	37499.4	22585.7	25010.5	16792.8	4746.44
P07355	Annexin A2	ANXA2	104306	227242	238038	105009	798469	173782	101357	164602	213792	113311	123109	177932	229782	1.49909e+06	283892	193395	361578	122946	141126	251223	423619	715525	145010	150870
Q96PD5	N-acetylmuramoyl-L-alanine amidase	PGLYRP2	916374	535888	681619	322823	831403	2.32028e+06	1.6628e+06	1.03096e+06	564474	2.44597e+06	1.14221e+06	935167	919209	444119	811920	398188	612980	1.60953e+06	1.99381e+06	708453	475521	499019	1.41786e+06	902907
Q6UX06	Olfactomedin-4	OLFM4	122585	216859	324467	182890	212442	56396.8	63179.8	205106	57258	53423.1	54452.7	398792	98467.4	137272	81483.3	302890	48207.9	32831.5	102224	166687	246807	344020	229462	91673.5
A0A0C4DH38	Immunoglobulin heavy variable 5-51	IGHV5-51	2918.24	2164.45	2424.12	4399.76	1594.68	120.7	331.03	515.64	2016.06	361.74	191.92	2330.29	548.59	4068.13	859.14	4196.66	472.46	74.02	626.16	3036.11	4389.18	3559.77	1695.25	783.67
Q92520	Protein FAM3C	FAM3	7451.22	14687.5	3552.88	15986.1	10077.3	3042.64	5862.47	7654.28	16164.4	5361.86	5703.4	9057.11	10383.8	14665.5	6512.81	12018.5	5687.53	6932.33	3700.77	9068.4	14326.8	12121.1	9517.41	9979.22
O15247	Chloride intracellular channel protein 2	CLIC2	13171.5	28020.3	7793.63	5916.62	11184.3	32947.8	34521.3	24997.1	14546.1	36363.5	41452.7	10145.9	31064.7	17996.4	16281.3	6477.55	39335	30821.9	42258.1	11256.7	5025.75	8614.22	22121.4	31100.7
P19256	Lymphocyte function-associated antigen 3	CD58	5580.52	8760.46	4852.57	11789	5510.15	2339.31	3184.02	6421.42	7943.46	4018.58	4564.79	12021.9	5256.17	7746.33	6000.8	10411.2	3427.52	3689.39	2835.07	7696.63	7913.24	11765.1	8300.69	6460.95
Q9H2M3	S-methylmethionine--homocysteine S-methyltransferase BHMT2	BHMT2	457.68	294.51	516.43	28.38	385.5	4103.13	2924.1	3050.47	220.33	4732.43	9219.44	1101.4	2042.89	181.13	760.68	774.14	18722	2403.75	4290.07	184.68	243.25	712.85	284.65	1103.15
Q6P4A8	Phospholipase B-like 1	PLBD1	926.03	2533.2	191.44	1594.55	3172.36	527.71	547.15	341.47	853.74	377.97	123.31	893.49	831.92	10890.3	462.73	927.99	243.54	1509.35	888.76	1153.12	1260.03	1127.48	129.76	566.01
P0DJD8	Pepsin A-3	PGA3	398463	471897	536196	230357	323387	72612.6	116320	94363.6	150447	153314	126352	356109	174479	246730	168698	539149	162559	190469	47719.9	302351	368876	235636	287562	222268
A5A3E0	POTE ankyrin domain family member F	POTEF	488867	813838	937372	661651	604281	374940	323501	397255	594354	378417	648276	532169	363242	786671	912992	895971	1.13089e+06	297433	249709	499899	631057	648027	420536	469783
P40121	Macrophage-capping protein	CAPG	6810.49	2772.44	2131.04	2072.55	13411.9	1235.32	523.2	65.94	126.88	467.96	12.16	6145.81	460.3	6597.9	1953.93	2173.28	1069.93	3911.37	662.59	3320.59	1547.44	1007.89	216.38	1230.97
Q68CZ6	HAUS augmin-like complex subunit 3	HAUS3	140051	57350.3	8951.45	9227.91	38076.9	1.25819e+06	739398	342501	108537	966488	998392	102909	350084	24980.4	236672	21886.3	372955	1.04435e+06	928408	13512.8	16937.2	21824.2	331028	229328
Q03591	Complement factor H-related protein 1	CFHR1	69755.5	56540.1	38295	44799.5	58113.5	226240	49997.8	43757.4	48989.6	161861	95059	65857.4	45569.3	46872.3	82591	38629.1	103509	121442	125039	38382.6	47654.9	41989.2	49611	52243.2
P02765	Alpha-2-HS-glycoprotein	AHSG	2.33463e+06	1.26102e+06	5.07244e+06	3.63893e+06	1.90694e+06	2.59154e+06	1.69246e+06	767626	2.22432e+06	2.48901e+06	1.30354e+06	4.05872e+06	987493	797006	1.62037e+06	2.07342e+06	1.28201e+06	287469	2.46302e+06	7.35348e+06	4.94641e+06	2.5564e+06	3.78579e+06	1.0536e+06
P0CF74	Immunoglobulin lambda constant 6	IGLC6	0	350.53	0	0	124.49	0	0	0	0	137128	70.79	0	0	25.55	0	0	0	128.63	0	126.98	0	77.93	0	0
P58062	Serine protease inhibitor Kazal-type 7	SPINK7	1107.82	2630.59	973.84	216.53	5778.28	118.67	197.42	819.85	595.31	546.89	720.38	998.34	2215.62	10270.6	2669.48	492.91	1581.08	702.24	837.01	1746.81	1925.84	1003	356.76	526.25
#N/A	#N/A	C4B	742105	481005	644638	966884	579756	618554	585049	420122	955683	547483	642848	1.0603e+06	444467	472895	482028	687299	368518	506046	726209	1.39739e+06	599458	704613	801678	429227
P08236	Beta-glucuronidase	GUSB	96697.1	107957	86130.9	123922	105544	312883	302650	149783	76631.9	358570	379290	87155.1	248962	129021	111159	106863	709925	341362	294814	62916.5	76707.1	148981	72020.7	241524
P30041	Peroxiredoxin-6	PRDX6	18457.5	37921.1	9163.44	7605.91	23011.6	253533	192856	123857	34778.2	296864	87390	6893.97	152673	42279.4	80307	10318.1	690805	178663	182336	3525.74	8764.42	12336.3	21047.2	154738
Q15293	Reticulocalbin-1	RCN1	7708.1	4084.22	25165.8	4025.64	5532.37	4754.34	1974.69	809.25	3353.6	1895.53	2356.06	9555.07	2928.59	3967.59	3653.9	6990.81	5097.91	1874.11	3095.86	18329	18196.5	3633.8	2039.4	1159.92
Q96HE7	ERO1-like protein alpha	ERO1	11191.2	13210.5	18998.1	31009.6	14522.3	9401.48	8332.25	12186.7	19363.8	4501.13	6230.89	16418.5	14032.8	19930	10822.4	17204.4	6302.61	9235.42	6743.86	20759.5	21763.9	19396.4	12240.4	6321.21
Q53RD9	Fibulin-7	FBLN7	28401	38409.4	21492.9	20225.8	37230	79697.6	60737	53044.8	35539.1	83268.2	148824	29049.8	71333.9	31197.5	92359.2	19690.8	308164	53670.9	43902.6	21978.7	17124.4	28899.6	43404.1	73923.9
P27482	Calmodulin-like protein 3	CALML3	15505.8	23815.7	7143.2	18139	27370	2268.1	4950.94	13656.7	18296.5	2821.06	11305.6	13723.5	15018.9	23328.7	8790.52	19582	6015.31	5664.39	2514.62	5127.15	46130.2	20839.1	5431.98	22706
P0DP57	Secreted Ly-6/uPAR domain-containing protein 2	SLURP2	5878.48	3581.48	13371.9	21745.2	4143.5	3084.18	23206.3	31577.7	5406.78	11224.7	5747.59	18695.3	6889.28	3329.9	4051.76	46548.6	2695.41	3767.78	3145.22	30406.7	1347.81	3285.35	81469.6	28111.7
P02766	Transthyretin	TTR	84699.6	76764.6	109304	100109	83464	33786.9	29355.9	46627.3	89826.2	42968.1	32106.3	53379.6	42968.4	73448.1	69075.6	134107	82800.5	45091.5	18800.7	71693.4	75657.8	54793.7	31750.7	59411.6
Q9BSJ2	Gamma-tubulin complex component 2	TUBGCP2	39068.8	26887.6	21174.2	63645	28030.7	6908.66	10230.1	15472.1	13002.5	13931.5	8946.99	57282.9	6497.54	36384.6	16207.2	33868	5289.07	8132.28	6706.75	15009.5	39602.7	55758.4	21943.7	19805.6
P80723	Brain acid soluble protein 1	BASP1	259973	261916	500955	342715	299754	164589	104900	167083	253342	96326.5	135755	252744	160492	366053	479472	500737	364271	90021.4	70023.6	209233	241398	306189	222873	231179
Q7Z3Z0	Keratin_ type I cytoskeletal 25	KRT25	21357.4	14698.5	29739.7	18050.4	21376.2	12095.2	11672.8	15027.7	21124.7	10647.9	25340.2	17388	20858.4	21499.5	42223.5	29125.6	60296.4	8560.59	3222.18	13960.6	17039.1	16916.9	20153.7	41241.6
P13284	Gamma-interferon-inducible lysosomal thiol reductase	IFI30	63301.8	88950.8	46518	131179	30944.6	9031.02	8377.53	17115.4	41548.4	13096.2	17692.6	16829.7	25615.4	55295.1	41663.8	33316.6	27367.7	11635.6	7742.45	46824.9	78590.8	68323.2	28870.5	76863.4
O43505	Beta-1_4-glucuronyltransferase 1	B4GAT1	15939.4	42320.4	14536.5	12686.4	17493.6	9568.38	13434.6	14052.9	17349.2	11305.7	10364.7	12444.2	11721.9	27916.4	18782.1	17888.4	18502.7	13337.5	9992.36	16954.3	18978.4	20245	13220.8	17905
P34931	Heat shock 70 kDa protein 1-like	HSPA1	24413.3	19048.5	37207.7	22507.5	19791.5	10394.3	13751.9	23974.9	23103.2	9494.4	7951	28320	11517.4	17889.1	16496.3	33317.8	4599.03	8808.71	6811.36	39091	23069.8	23690.3	23770	17862.5
Q02413	Desmoglein-1	DSG1	155.1	385.84	285.02	53.72	1332.44	240.9	312.5	3103.44	650.96	0	112.72	840.9	192	10603.8	294.57	425.48	85.42	136.68	242.53	405.05	135.9	483.57	193.48	254.57
Q92597	Protein NDRG1	NDRG1	3301.33	29609.1	1330.31	539.15	2105.61	680.46	330.71	1214.88	3001.82	705	331.3	1097.72	4010.81	914.69	3964.6	901.34	4130.6	3922.18	2825.16	3056.54	3322.15	3381	142.38	674.03
Q9UKK9	ADP-sugar pyrophosphatase	NUDT5	756.16	1511.85	364.88	2997.69	3308.73	442.13	727.64	1039.01	1078.32	282.97	274.9	691.52	1352.03	11440.3	1324.15	1094.73	1830.91	235.73	298.86	1669.89	3371.05	1885.39	409.09	770.93
P29218	Inositol monophosphatase 1	IMPA1	179.53	1285.3	1443.5	313.99	645.46	39.23	70.67	311.26	560.07	44.81	115.81	451.49	332.02	5672.11	131.58	1343.9	56.18	26.3	34.2	1552.1	825.83	1268.34	1182.55	898.27
P01009	Alpha-1-antitrypsin	SERPINA1	1.3619e+06	1.14557e+06	1.07886e+06	961893	1.30223e+06	653733	578277	460436	925096	542107	744946	841156	749607	1.35947e+06	1.35269e+06	997292	1.55482e+06	749916	578016	728061	1.16872e+06	945355	698313	605729
Q8NCC3	Phospholipase A2 group XV	PLA2G15	1573.43	1132.82	1478.16	1407.77	1335.57	754.27	324.07	753.93	1454.02	469.88	502.12	1955.03	841.41	996.39	824.75	2796.18	294.54	716.53	441.59	1450.6	2229.32	1621.1	805.02	1036.51
O60888	Protein CutA	CUTA	88376.7	117306	39143.6	155313	51502.9	24569.4	52430.1	66088.5	86017.4	41317.1	42436.4	59167.8	55638.8	52120.6	36819.1	48153.1	35828.6	32127.2	22551.2	70988.5	75811.9	107230	72674.8	80792.3
P12036	Neurofilament heavy polypeptide	NEFH	102620	133900	162535	164362	113156	57276.2	103833	129612	148130	112016	119550	200552	110884	101881	104190	130088	59313.3	66643.8	70033.6	199085	138524	141963	222232	109750
Q92876	Kallikrein-6	KLK6	1442.88	5613.31	1403.95	1791.93	30729.4	913.1	1851.52	2316.8	2734.97	647.91	1521.12	2803	2326.25	19861.7	1483.34	3592.42	1244.84	2378.16	1367.99	2789.01	2415.17	5662.81	2583.31	1247.6
Q8N0Y7	Probable phosphoglycerate mutase 4	PGAM4	28347.8	28625.1	14126.5	10348.6	18633.9	100040	29237.4	18597.1	15220.2	75727	31075.9	28107.3	28001.5	16698.6	24434.7	9919.55	56651	52562.4	62361.2	11491.2	24959.1	10078.6	16246.1	27993.9
Q969H8	Myeloid-derived growth factor	MYDGF	39169.3	20657.7	60541.7	25026.5	34479.4	15154.5	9196.81	6246.13	16003.4	16492.6	8519.19	42440.1	10611.7	25304.4	15370.9	34550.7	6120.52	16984.2	16415.6	64500.2	49691.4	28538.4	14415.8	8460.53
Q6S8J3	POTE ankyrin domain family member E	POTEE	365963	392588	251361	298049	377683	1.33305e+06	754355	651078	432630	1.13028e+06	1.42768e+06	300222	538320	373102	381985	296735	470594	696724	1.02433e+06	231607	266589	220552	970414	981947
P14618	Pyruvate kinase PKM	PKM	71870.8	69391.2	40414.3	35114.9	70547.6	121656	243425	221589	80857.1	172387	108673	37816.6	106061	56794.6	58248.2	34470.9	78736.6	142988	115125	35362.3	37845	28656.9	240242	230503
P06280	Alpha-galactosidase A	GLA	9085.06	8666.21	5824.29	6582.46	11321	4249.69	2942.1	6539.2	4669.64	1483.58	1544.98	4896.28	11218.1	8753.98	3654.09	15017	3538.23	4288.91	3715.53	5292.75	5244.8	3193.6	5007.57	13439.3
Q9NQ38	Serine protease inhibitor Kazal-type 5	SPINK5	117752	223888	206840	138097	163379	71702.5	75706.1	192549	138530	57314.3	45651.8	116634	101889	184585	195122	230654	174365	52982.8	75336.1	148852	142357	114428	87264.2	108864
P01780	Immunoglobulin heavy variable 3-7	IGHV3-7	96086	79200.9	83380.2	82269.2	65541.1	181535	151864	112964	78965.2	190787	44224.9	68792	113079	117812	115987	71086.4	271963	93542.9	89059.8	97813	99327.8	88000.1	59983	155779
P61026	Ras-related protein Rab-10	RAB10	67229.8	96794.1	34465.5	51575.7	98610.4	298996	261349	167217	102826	232497	242446	82330.1	184069	48194.1	121719	34196.9	194113	440218	297930	36750.7	43339.7	58187.1	121725	156900
Q9Y536	Peptidyl-prolyl cis-trans isomerase A-like 4A	PPIAL4	7977.95	8702.32	1302.34	507.03	5526.92	1996.15	2866.02	2507.43	1003.11	574.45	22.16	1355.12	3798.92	3204.42	3509.24	412.18	1594.61	4610.66	7278.61	3431.46	806.7	749.38	282.84	2256.6
P01040	Cystatin-A	CSTA	10409.8	66185.2	15432	4237.08	19230.2	2953.55	6488.89	8627.43	6723.88	3484.25	3288.75	9301.01	21502.5	21998.5	9500.99	9454.81	3428.27	5699.75	6797.03	46336	13955.7	22687.5	9441.16	8255.11
A0A0J9YXX1	Immunoglobulin heavy variable 5-10-1	IGHV5-10-1	21508.4	36822.6	12970.9	72689.8	31910.8	21838	21905.3	10418.3	20716.2	10248	46360.7	14068.4	17319.1	43737.3	22708	24825	13031.1	26268.2	27541.3	12941	20100.7	34086.8	30228.8	18089.9
Q8IYS5	Osteoclast-associated immunoglobulin-like receptor	OSCAR	127057	248014	77443.9	411608	145566	111033	82611.1	174651	208263	99432.4	158414	231718	98381.8	135485	160179	206789	94525.4	104511	83689.1	146888	97833.9	349665	186225	140355
Q12794	Hyaluronidase-1	HYAL1	51065.9	35680.6	57857.7	65536	39819.4	11333.6	14633.7	12791.2	47440.4	12533.1	37810.9	56580.4	32392.4	36867.8	32999.2	42118.3	16038.1	20940.5	11986.4	41196.2	67729.6	74402.6	23766.7	19550.7
Q9UHB7	AF4/FMR2 family member 4	AFF4	625.37	2005.6	296.6	519.98	95.55	0	0	93.94	36.02	0	0	0	62.25	209.51	139.31	0	0	0	0	562.98	641.1	269.15	98.6	581.27
P53990	IST1 homolog	IST1	10800.4	12498	19395.4	16975.5	16420.6	14751.7	14707	18143.1	14037.7	12854.2	10728.9	20328	11908	13071.4	11285.8	23324	7347.6	8863.21	14309.8	18887.7	15397.3	20071.3	13799.1	10294.6
P14410	Sucrase-isomaltase_ intestinal	SI	213423	241406	317494	325237	246299	185309	242173	285835	229425	185223	340553	226329	234831	207465	207041	273253	142155	212130	191865	340034	189249	251819	459776	307658
P16591	Tyrosine-protein kinase Fer	FER	20360	51056.3	11107	57103.6	16876.8	5103.35	13292.3	12986.7	33540	3848.32	23195.2	16803.7	22436.2	35325.1	12686.7	24874.2	6322.07	13930.1	9301.82	17472.8	25885.9	30182.1	30992.5	37646.6
P04156	Major prion protein	PRNP	32605.2	34179.6	64244.6	62325.2	37357.5	21994.2	26756.2	34709.3	56245.8	25661	32949.6	66391.8	28243.1	29836.9	40133.8	59343.2	17596.3	14153.7	21303.3	69126.3	46851.6	54872.1	89384.1	43618.7
Q16695	Histone H3.1t	H3-4	1722.61	1059.19	490.54	1069.64	2636.59	0	48.25	1765.25	1079.19	0	0	258.74	556.02	1920.53	1015.63	1325.85	0	13.05	0	1007.26	1809.66	1796.38	1328.12	487.38
P42785	Lysosomal Pro-X carboxypeptidase	PRCP	321041	265016	304066	479874	232635	165382	168123	146306	235842	186177	306694	252425	206537	230018	238419	258892	297255	378739	142326	153432	267263	281943	181257	210865
P10153	Non-secretory ribonuclease	RNASE2	907968	1.28929e+06	417017	2.25357e+06	636199	239505	619650	590768	1.39816e+06	198006	972882	719259	903569	1.5153e+06	646657	953809	267285	621888	514613	760510	1.00643e+06	1.04697e+06	1.1849e+06	1.50641e+06
Q9ULI3	Protein HEG homolog 1	HEG1	12654.7	18310.5	25692.8	33799.6	21815.2	9155.86	15341	19966.3	19845.8	10235.6	10946.1	27201.4	13186.9	19194.9	15688.3	31083.7	9234.72	8001.98	12062.7	28535.8	17478.9	23217.3	20367.8	12437
O75629	Protein CREG1	CREG1	153.14	34.64	153.85	0	72.76	0	30.33	36.18	202.69	0	0	87.47	315.07	926.44	0	259.71	31.9	0	0	34.08	33.51	324.94	0	52.7
P49862	Kallikrein-7	KLK7	5899.71	20063	4735.46	4814.53	12387.6	5559.14	6520.16	9977.37	6599.06	7154.13	6904.65	6494.21	8719.2	28069.7	7823.29	7793.12	8232.75	6999.22	7847.6	6891.52	5956.07	9856.21	7819.73	9976.94
O43278	Kunitz-type protease inhibitor 1	SPINT1	19820.9	17342.4	31771.4	36575.1	52586.5	8570.08	18068.6	21456.2	20748.5	12515	13909.4	36287.3	11486.3	38567.9	27765.5	41532.7	7641.21	11082.5	12173.6	26607.9	26154.2	32986.9	32722.3	20330
P01764	Immunoglobulin heavy variable 3-23	IGHV3-23	35891.6	31269.6	25399.3	14270.1	36324.4	97679.2	127801	84893.6	42811.3	166233	106337	28611.2	41424.2	28721.5	56756.9	20124.9	92653.9	189020	149166	39782.2	32332.4	27710.5	45275.4	37433.7
P22792	Carboxypeptidase N subunit 2	CPN2	212104	357243	302398	223474	230368	263678	255202	248407	289473	257865	350143	192741	160181	173216	269988	215168	384181	173594	186193	301309	258734	285469	264002	263356
P78324	Tyrosine-protein phosphatase non-receptor type substrate 1	SIRPA	213777	180915	120693	214048	140405	562124	400112	368444	281169	541064	388001	309143	351143	165173	203086	209336	243614	362052	440548	177237	183103	163156	302573	357046
A6NCI4	von Willebrand factor A domain-containing protein 3A	VWA3A	2866.55	868.11	11269.3	5369.9	3773.46	2706.23	1711.83	616.39	3286.36	2886.88	1851.06	8680.9	980.36	989.6	2211.2	3201.05	1332.7	10.88	2998.2	12437.8	9949.57	4638.2	8115.26	1138.29
P11684	Uteroglobin	SCGB1A1	36161.8	22057.6	199502	5979.67	35332.7	154815	79790.8	76392.1	32498.8	116969	159144	37760.4	77585.5	22394.2	26316.7	12331.1	93979.3	89388.3	121449	66967.2	94634	16986.7	54216.7	62075.4
Q9UNN8	Endothelial protein C receptor	PROCR	569363	1.05154e+06	493794	1.36173e+06	671983	377563	827545	644222	747084	422419	643221	961450	606357	483372	538657	888657	330074	462010	390792	650202	1.1846e+06	932649	1.16598e+06	693772
P22891	Vitamin K-dependent protein Z	PROZ	103770	149356	188737	109782	302873	664412	687425	326813	135534	1.0021e+06	322522	238348	364488	111536	279586	171861	500693	372611	540508	125383	206481	238409	219313	131949
A6NMY6	Putative annexin A2-like protein	ANXA2P2	224.89	718.12	4193.48	2116.45	122.5	104.57	219.79	629.65	1108.78	7.83	0	2386.87	0	30.24	0	2688.81	0	0	0	14721.9	2379.52	658.39	5483.68	217.6
Q99969	Retinoic acid receptor responder protein 2	RARRES2	12472.7	16015	4892.73	9304.34	8410.12	880.71	4070.34	7673.85	17672.9	2310.15	1418.69	8754.68	4214.28	7615.99	6257.9	12336	1974.4	2724.86	1342.05	11462.9	16493.6	10991.2	8924.79	8196.35
Q6P587	Acylpyruvase FAHD1_ mitochondrial	FAHD1	38637.2	35508.2	130407	62321.9	63373.6	4019.33	4442.83	6162.38	23260	11536.1	7952.93	34180.9	6072.91	60441.9	32011.5	101354	6136.37	6940.28	4994.66	64689.5	65546.9	36097.9	9733.78	9003.84
Q14515	SPARC-like protein 1	SPARCL1	451714	432468	386327	398437	606392	788464	609905	645935	359290	891817	1.40285e+06	370987	560063	564541	819961	408694	2.1462e+06	584297	515045	253942	339878	433171	568578	801630
P13647	Keratin_ type II cytoskeletal 5	KRT5	121599	832656	96570.7	64110.8	57017.2	69282.5	38198.1	40127.8	64381.7	48625.9	49342.2	117760	89617.6	53887.9	81105.9	57261.5	106329	63809.3	68436.5	139159	57444	141238	43323.6	50863.6
Q96KP4	Cytosolic non-specific dipeptidase	CNDP2	24869.3	37121.4	20153.9	44721.9	20839.8	9811.13	10439.6	10515.2	23082.4	12004.7	26194	14663.1	30009.1	31880.1	15153.5	32795	23530.7	13339.3	9413.82	14813.2	26544.3	37077.8	12784.4	40075.9
P27487	Dipeptidyl peptidase 4	DPP4	302388	284401	525311	454595	316573	165060	140505	202744	303474	126709	174849	290734	165256	355099	390799	597425	311794	147077	90556.8	309557	331262	280855	208721	216151
Q8TCT8	Signal peptide peptidase-like 2A	SPPL2	4487.57	7914.69	2166.2	11502.4	5366.51	3980.94	5018.65	3515.16	5316.63	3449.84	14719	4151.13	6574.85	9299.95	2246.33	9045.62	7041.67	4678.97	1974.24	1894.38	4597.68	7282.51	4198.27	10675.1
P35241	Radixin	RDX	1796.24	2312.93	3590.71	1295.64	2277.48	59.09	882.48	848.24	2532.03	462.29	253.67	1521.28	640.25	3804.99	1625.94	1691.14	313.43	486.8	731.67	2512.45	1451.08	8590.09	1087.53	779.24
P20742	Pregnancy zone protein	PZP	66614.2	89825.6	39564.5	159647	82631.7	30025.5	25900	35981.2	61854.2	20513.1	64234.2	57600.1	25838.2	51397.2	66697.4	84036.5	15826.4	24584.3	29627	73480	75522.9	72095.7	81032.6	43266.8
P02753	Retinol-binding protein 4	RBP4	998801	705866	3.52519e+06	815687	958778	1.16801e+06	1.07892e+06	1.26195e+06	882259	1.36386e+06	1.91197e+06	1.01065e+06	1.06305e+06	785713	1.25587e+06	1.10021e+06	2.38424e+06	978567	928481	1.61802e+06	546032	744287	1.96826e+06	1.53823e+06
O00182	Galectin-9	LGALS9	5139.42	6287.22	1433.78	10697.9	6817.39	8140.25	9242.33	6055.89	5646.36	5902.82	14826	4913.36	7062.92	7522.44	6358.07	4492.03	4583.38	12068.1	9350.61	2455.61	4297.45	5854.15	12366.3	15950.5
P06331	Immunoglobulin heavy variable 4-34	IGHV4-34	29524.3	16335.5	35223.6	18195.8	14430.4	11042.8	7005.46	10809	18676.8	12737.8	2361.14	22453.9	10063.4	14428.2	15184.7	14784.5	2687.83	19408.8	9861.76	25927.7	15359.2	16185	20828.5	9445.8
Q53QV2	Protein LBH	LBH	3748.93	3415.54	2891.59	1341.61	2027.45	6106.2	15587.8	11881	3384.1	17048.7	16165.6	3353.08	10114.2	2657.36	2251.26	1864.43	8935.34	10078.1	6663.44	2758.59	2124.03	2889.92	5591.09	8070.67
Q96EN9	Required for excision 1-B domain-containing protein	REX1	2646.28	1850.22	770.52	9714.17	2899.27	14.44	276.06	863.25	3660.35	110.84	1128.62	3334.55	1793.3	2267.23	1398.12	8920.5	32.82	113.24	9.66	1749.4	19287	6417.83	1593.19	3536.43
Q8WY64	E3 ubiquitin-protein ligase MYLIP	MYLIP	22417.4	19782	19641	9914.99	12979.2	13600.4	10724.3	10420.1	19087.2	15370.5	3158.6	21891.1	6704.76	8656.05	16737.9	8566.25	4648.02	11554.1	11413.2	24891.2	14794	12653.4	47356.3	11198.6
P43121	Cell surface glycoprotein MUC18	MCAM	387313	281542	271431	411380	354515	607636	986638	491014	486419	1.10359e+06	778457	510608	344968	254002	519162	196848	564635	801511	1.00499e+06	271993	270782	279784	688149	603777
P11142	Heat shock cognate 71 kDa protein	HSPA8	246343	177435	432302	153254	303132	90722.9	80004.1	87140.2	112588	82450.3	68091.4	302893	87184.6	317376	160481	239520	68877	97724.3	95271.8	413132	245099	177988	111972	80888.7
P30740	Leukocyte elastase inhibitor	SERPINB1	58449.2	131895	84457.6	56535	145568	38394.4	38506.7	35329.1	47131.9	36654.6	49438	62134.8	50644	828195	69344.4	70395	71368.3	50661.6	43583.6	85902.7	107034	85104.6	47665.1	54892.3
O00244	Copper transport protein ATOX1	ATOX1	1912.02	1559.05	8743.99	1195.08	1382.82	1669.42	1946.17	928.05	2258.66	880.61	486.15	4510.15	1073.34	505.35	1183.64	3253.25	31.05	1413.59	1821.21	7218.89	2546.58	1483.65	2296.85	917.61
O14519	Cyclin-dependent kinase 2-associated protein 1	CDK2AP1	77.11	1484.87	63.22	0	271.31	2059.79	2919.05	571.95	0	2749.3	3617.53	0	1186.56	1228.78	24.27	0	675.39	2642.85	4602.9	0	153.73	43.39	165.76	1096.26
Q8NHP8	Putative phospholipase B-like 2	PLBD2	24617.3	22379.4	19646.5	11608.4	24555.1	7897.82	8441.72	3971.62	9466.99	5697.57	4737.56	10084.5	9603.57	48501.9	35800.2	19939	8011.84	7315.59	6810.56	11208.6	23866.7	18155.2	10124.3	13231.8
P35321	Cornifin-A	SPRR1	267452	532450	195339	90750.6	204436	26553.6	61863.9	69085.6	65126.7	29229.4	9663.86	106613	65390	298514	109400	170705	47516.2	66777.8	136280	476482	79896	92949.7	36153.5	91859.3
Q01432	AMP deaminase 3	AMPD3	130549	147435	60288.9	83974.7	94870	548201	360316	158199	130281	621823	718270	127075	213944	76428.5	163383	67667.2	291884	577149	1.10101e+06	49704.9	84233.6	118859	285989	190618
O60635	Tetraspanin-1	TSPAN1	7193.04	17867.4	5880.31	15667.2	13570.1	16860	6361.6	15084.8	5324.05	9790.66	13105.2	8755.94	19206.5	21722	9778.71	19215.2	13049	9613.29	7740.02	5898.12	14297.7	28166.9	8510.04	11261.8
P18065	Insulin-like growth factor-binding protein 2	IGFBP2	63244.7	75278.6	24886.6	15477.1	54671	63195.4	52001.5	40276.1	95141	80937.3	86569.3	39522.8	50680.1	34354.7	47324.2	14010.9	45156.3	77938.8	129816	24439.8	66252.7	87095.6	55135.6	25084.6
A0A075B6S5	Immunoglobulin kappa variable 1-27	IGKV1-27	3268.42	2994.01	5588.53	2757.68	1664.47	2162.02	2779.86	2487.8	4358.68	3008.59	1277.6	2399.03	2244.93	3422.22	1366	4098.1	558.01	2117.33	1303.72	8093.37	4532.75	2085.11	4926.99	1449.52
P62879	Guanine nucleotide-binding protein G(I)/G(S)/G(T) subunit beta-2	GNB2	1437.71	2537.69	878	1270.74	1485.52	1876.69	812.71	1499.98	1561.2	2168.06	806.01	1791.65	1295.02	3008.41	1641.01	1754.84	1240.58	1944.11	1930.87	1487.97	787.54	1671.94	1690.2	1096.21
P60602	Reactive oxygen species modulator 1	ROMO1	42761.3	9842.42	14450.6	20182.1	9587.81	9724.96	14761.3	17319.3	19570.7	21364.7	2637.49	11284.2	13653.1	26663.2	10573.7	6499.96	5862.39	7269.64	6555.02	16435.3	19666.8	26281.4	28323.2	28136.7
Q7KYR7	Butyrophilin subfamily 2 member A1	BTN2A1	31363.3	62290.8	53701.3	162814	38493.2	26992.3	44090.4	82391	46382.5	46590	29657.5	94140.1	25500.6	38959.2	34634.8	94643.1	18696	19506.8	20170.6	59430.2	28381.7	50792.2	130559	99122.2
O00391	Sulfhydryl oxidase 1	QSOX1	2.09569e+06	1.40356e+06	2.56602e+06	1.71137e+06	1.9707e+06	581510	586039	855110	783917	721893	712707	2.50948e+06	911811	1.52426e+06	1.50009e+06	1.85226e+06	804215	653269	726403	2.22414e+06	2.07929e+06	1.76715e+06	924515	674622
Q9NZZ3	Charged multivesicular body protein 5	CHMP5	9326.87	12633.2	7900	23684.4	11454.6	10024.4	6709.26	12635.2	23433.3	7103.68	7953.22	10904.4	8961.88	9506.86	8458.14	12204.4	4798.48	3341	11140.2	14149.3	12213.2	16835.8	14682.9	12699.1
P0C0L5	Complement C4-B	C4	177699	42211.5	169130	117301	90402.9	55892.3	59456.6	24640.3	45591.1	34935.8	28750	273144	52742.5	80105.2	44999	126340	18771.2	38485.4	40195.2	182673	128386	112561	65874.9	26364.7
Q9BXU0	Testis-expressed protein 12	TEX12	15006.8	9740.5	16014.3	20465.5	13179.1	14967.3	17868.9	14369.4	21616.5	16741	24250.7	21259.7	12539.7	15289.8	11766.3	16787.5	7843.23	11964.2	16255.7	21674.3	18433.3	19091.4	23427	11412.5
P13473	Lysosome-associated membrane glycoprotein 2	LAMP2	169145	168667	105128	290168	113660	48091.1	61285.9	74657.8	160402	59940.1	137247	145944	147886	222514	98221.5	305744	79637.7	70399.8	39905.7	100662	170656	247712	116306	209398
P15941	Mucin-1	MUC1	71048.7	107205	69746	104070	137536	32376.6	19183	67465.1	49865.6	20395.3	31457.3	83538.7	41747.2	141550	84882.7	128762	38053.8	23509.5	17203.1	62498.7	97984.8	113557	51938.2	83867.6
P02647	Apolipoprotein A-I	APOA1	140218	174711	194201	119685	209849	141258	130238	131616	120800	126197	141526	104723	194295	126536	326646	177325	237758	164266	146053	109055	105111	89241.1	237774	141183
P02774	Vitamin D-binding protein	GC	412929	410316	510288	669042	479968	354199	375409	327057	434790	411142	484659	417088	381644	475477	655326	632225	1.18773e+06	317916	323572	313111	396822	420710	430459	316285
P14384	Carboxypeptidase M	CPM	142835	151640	52622.4	282710	163005	143987	80755	130321	143367	62001.3	84646.3	149620	85459.4	165460	77779.9	194101	52316.6	63816.5	167813	138153	152764	162420	115804	122555
Q8TBF5	Phosphatidylinositol-glycan biosynthesis class X protein	PIGX	285.41	116.54	35.6	0	124.45	2923.54	1658.18	882.94	70.79	2725.26	1068.84	443.13	1405.9	75.25	432.19	106.87	11712.8	1639.09	1219.19	271.02	63.46	0	461.84	2395.86
P02787	Serotransferrin	TF	1.91506e+06	1.98244e+06	4.86417e+06	1.59783e+06	2.48755e+06	3.72796e+06	1.07915e+06	1.70008e+06	2.62301e+06	1.64932e+06	2.34687e+06	2.129e+06	1.77861e+06	2.32014e+06	4.29441e+06	3.63235e+06	8.14273e+06	1.74124e+06	2.83239e+06	1.38031e+06	3.82713e+06	1.32166e+06	1.2716e+06	1.58081e+06
Q9UKL4	Gap junction delta-2 protein	GJD2	10470.5	10961.2	47877.9	25420.8	10796.6	1879.53	2001.25	3108.45	11320.8	1897.39	3967.46	11349.9	2651.97	17312.8	17345.1	31186.7	5483.78	2310.13	1371.69	18280.7	20487.3	16040.1	8856.25	5069.84
P12273	Prolactin-inducible protein	PIP	58312.1	250873	199931	277648	70357.2	105198	81499.9	78166.2	136994	101442	90139	98924.3	68511.6	139985	74699.7	118211	99880.2	113830	58136.6	121159	90205.6	295079	120952	90992.3
Q9GZM5	Protein YIPF3	YIPF3	8630.44	12949.1	26193.1	27465.1	11013.9	1759.97	3685.94	2711.78	8365.54	1590.65	3091.78	24279.2	3162.56	9866.15	8440.57	26192.8	815.38	1879.14	2221.02	20919.6	13860.1	22151.6	19177.9	6564.97
Q9HCU0	Endosialin	CD248	678256	919664	544568	1.69818e+06	896701	493340	885542	974975	1.15274e+06	749727	1.4003e+06	1.07818e+06	571839	745639	935790	1.03938e+06	585204	705656	526993	642044	942166	1.22889e+06	1.2229e+06	1.07879e+06
P18827	Syndecan-1	SDC1	16665.7	24746.7	93527.1	58982.4	57802.2	16137.4	24517.4	86147.4	3842.95	55210.8	4674.29	170343	28537.2	20730.7	18019.4	148778	17801.4	293.93	73041.8	34836.3	92642.8	140160	79148.8	16328.7
Q13477	Mucosal addressin cell adhesion molecule 1	MADCAM1	30916.5	57513.4	34253.5	130207	29464.6	29952	44034.5	33708.8	68285.2	41339.4	45677	48274.5	49975.3	49533.6	33789.3	40163.2	54398.9	23547.1	36221.3	35991.1	35944	69881.7	58018.4	56566.5
P04433	Immunoglobulin kappa variable 3-11	IGKV3-11	200658	132214	261254	119794	123405	147273	109496	128049	179679	148515	139397	174319	96142.6	113242	141591	156411	71768.6	117162	159363	289441	171203	141587	190244	107187
P01877	Immunoglobulin heavy constant alpha 2	IGHA2	216775	388507	75875.5	178086	179695	266276	252562	210907	138391	266863	287403	259811	161033	190011	156347	266608	134245	231186	365717	131726	247780	197105	168141	213638
P09619	Platelet-derived growth factor receptor beta	PDGFRB	54586.1	22621.1	126684	27706.6	153085	9446.36	10673	12994.4	17677	11379.7	13053.9	99279.1	9826.6	87056.8	32269.9	72083	35065.9	10277.6	7288.06	74955.8	46818.9	37298.3	14257.3	19370.7
Q96IU4	Protein ABHD14B	ABHD14	8146.58	10221	18657.2	8109.41	11198.5	6250.97	6551.67	4479.16	9087.18	7885.78	4774.31	10777.8	5994.25	6582.17	7587.99	8322.34	3672.22	8147.72	9653.14	18420.4	20176.5	11564.7	4185.65	3631.92
P05155	Plasma protease C1 inhibitor	SERPING1	849060	835639	757386	800727	799857	437112	424056	487263	890553	357863	615727	948823	473074	1.02137e+06	484990	1.06704e+06	269255	425468	462253	992520	871876	897338	678974	508589
P30530	Tyrosine-protein kinase receptor UFO	AXL	558676	570809	688273	769871	494483	327024	334136	394240	687503	361403	362402	719031	374785	570822	598610	808355	278368	325208	257976	801231	604806	771546	756337	448763
P06396	Gelsolin	GSN	1.36646e+06	1.3796e+06	2.00483e+06	1.74076e+06	1.10882e+06	1.35329e+06	1.00728e+06	705361	989959	1.18463e+06	839460	1.44032e+06	595034	1.05587e+06	1.44749e+06	1.61829e+06	421427	984128	1.48912e+06	2.6227e+06	1.69442e+06	1.24404e+06	1.36262e+06	635424
Q9ULZ2	Signal-transducing adaptor protein 1	STAP1	13150.9	81500.8	18219	10728.2	8680.86	8474.04	7787.25	6791.26	8799.74	11974.5	21018.6	10461.3	15231.4	11860.2	13804.7	13169.2	24853	13275.1	11509.1	16399.9	9863.28	17428.7	6419.23	8196.08
Q68D85	Natural cytotoxicity triggering receptor 3 ligand 1	NCR3LG1	5652.65	2214.23	3415.39	3807.85	1412.21	460.59	829.97	1436.14	2307.98	550.76	170.1	5721.85	1168.93	786.49	1676.9	4886.56	768.44	386.13	211.28	13815.7	3072.72	6419.85	744.23	835.25
P03973	Antileukoproteinase	SLPI	48105.5	121446	62426.7	32153	72471	25392.2	44950.3	71578.6	74930.3	33442	20991.3	61212.9	133980	157396	37901.9	60744.2	32407.8	24582.3	43881.8	77222.2	63291.7	92808.8	78813.8	54510.7
P36954	DNA-directed RNA polymerase II subunit RPB9	POLR2	86344	38223.8	32466.7	12349.4	125645	33463.5	19630.2	23865.9	4616.73	78771.6	5873.27	92912.7	43392.3	57390.7	96089.9	19892.9	96314	146150	45132.2	34329.9	27389.8	15509.2	3856.85	56363.6
Q8WVN6	Secreted and transmembrane protein 1	SECTM1	821561	683606	1.05083e+06	1.24269e+06	848811	636217	985433	529408	965818	1.00255e+06	852363	1.16902e+06	643547	860896	876772	786650	457994	850116	684132	1.39456e+06	572502	1.21733e+06	1.29661e+06	790950
Q8N5W9	Refilin-B	RFLNB	17178	13064.4	60085.2	29349.3	16744.7	8346.36	7016.61	5734.24	17264.8	5315.73	3450.58	25409	4877.28	12704.7	14651.8	22918.8	4851.57	4756.88	7584.55	37835.2	27910.3	15469	26288.5	4837.16
A0A0B4J2D9	Immunoglobulin kappa variable 1D-13	IGKV1D-13	4463.59	1921.61	2095.51	1836	2904.73	1074.8	3458.71	1818.8	1726.79	2160.46	5793.9	1099.53	2041.01	2628.4	19854	15857.8	2002.1	1790.06	15017.9	1061.61	960.88	1568.94	1509.28	4194.02
Q9GZX6	Interleukin-22	IL22	11230.1	25195.9	19756.3	4970.28	11900.6	15463.3	8462.16	14175	17649.2	10138.8	1997.34	9842.41	8595.71	8022.3	11930.9	12241.2	5643.4	7550.26	11203.7	18945.2	21502.2	13469.8	3859.65	8242.6
Q96FQ6	Protein S100-A16	S100A16	0.31	142.07	14.02	10.42	199.79	0	58.78	21.32	67.74	1.84	4.31	23.39	49.77	749.58	58.73	44.22	119.13	2.33	4.27	43.42	114.74	35.86	0.05	43.62
A0A075B6R9	Probable non-functional immunoglobulin kappa variable 2D-24	IGKV2D-24	12394.1	13428.6	16522.2	6294.72	10411	23449.5	22768.7	13186.4	19405	20921.5	23565.9	6638.74	14393.8	22182	13060.9	12323.3	10291.1	16826.8	17103.4	24970.1	11579	11067.4	17538.4	13002.2
P01762	Immunoglobulin heavy variable 3-11	IGHV3-11	0	85.02	27.08	72.58	118.55	3153.66	1450.23	2029.55	517.47	1701.76	1190.72	212.99	1101.71	401.78	702.37	56.94	1440.88	1927.35	4954.16	29.4	117.43	117.34	135.82	857.36
P61970	Nuclear transport factor 2	NUTF2	112204	289600	168246	162990	142903	56950.6	69539	79012.6	166070	67476	87811.6	116466	99881.5	186646	145610	132270	86797.4	85652.6	67706.7	172007	199341	191026	80156.2	103181
P62873	Guanine nucleotide-binding protein G(I)/G(S)/G(T) subunit beta-1	GNB1	168363	47323.8	38406.3	45542.8	14297.4	418358	348957	124228	67077.6	473777	288525	42048.3	195276	37908.8	79925.2	21307	99192.9	240177	469806	56102.6	52363.2	52152.8	219621	189676
Q8TDQ0	Hepatitis A virus cellular receptor 2	HAVCR2	114668	120442	253630	430989	230769	57004.5	106970	258545	232167	93313.5	70054.1	399669	95532.1	214796	221827	330547	76542.3	74183	49572.4	231361	137171	117072	505834	325517
P22531	Small proline-rich protein 2E	SPRR2	39271.8	92165.4	67287.7	27566.6	328674	6289.83	90885.8	10665.5	50944.2	10206.4	8473.29	42310.4	27520.5	102492	41910.3	41693.6	13547.9	88700.2	126870	96227.7	23574.8	41874.7	10354.3	11490.3
P22735	Protein-glutamine gamma-glutamyltransferase K	TGM1	4274.61	8960.61	1658.96	8215.06	6633.6	673.99	1488.46	1556.04	3843.5	1052.29	4236.56	2849.92	4849.15	15071.8	2746.83	6840.52	2336.57	2009.6	934.41	1761.47	4160.55	7646.51	1962.73	8640.68
P15814	Immunoglobulin lambda-like polypeptide 1	IGLL1	40675.3	23186.8	73404.7	40598.5	10916.2	10900.7	11828.9	13344.5	23975.6	14637.8	5371.88	52513.4	9603.13	43599.1	20938.6	29415.8	22892.6	14295	5840.16	31659.1	28765.2	49042.2	29298	12100.7
O00560	Syntenin-1	SDCBP	51027.8	77557.7	60293.4	82528.1	41972.6	34020.2	25605.7	47606.7	59739	34187.7	34623.9	42057.9	34223.4	45988.5	48538.7	82973.4	12061.4	25741.2	21237.5	71506.3	80666.9	87087.1	78656.8	51272
P05204	Non-histone chromosomal protein HMG-17	HMGN2	4283.22	4604.95	357.28	9124.15	3099.09	3846.73	4542.52	4293.92	3264.13	2572.3	5650.08	1266.73	6741.2	3049.83	2929.35	1908.27	4614.9	18597.3	7018.65	1784.5	670.84	1043.08	3541.64	5648.9
O00115	Deoxyribonuclease-2-alpha	DNASE2	2919.65	2712.53	1723.31	3884.39	1820.55	242.21	580.6	895.38	2027.45	336.93	395.97	2546.12	1238.44	3556.09	767.75	3655.36	209.59	756.18	312.98	1664.44	4540.2	2651.57	1091.17	1182.88
Q9UMR5	Lysosomal thioesterase PPT2	PPT2	25920.6	46148	5109.27	27993.2	26690.7	33164.8	69045.9	54910.2	30495.5	46654.4	83820.2	19629.5	58186.5	23476	17242.3	23209	34912.7	50257.7	84042.6	7490.54	23790.7	34088.4	26040.7	81745.4
P51512	Matrix metalloproteinase-16	MMP16	15651.9	6419.05	27057.9	6327.42	20897.5	5767.99	7757.03	5327.89	6948.61	5158.27	2103.36	16283.1	9803.05	5613.52	22006.7	13058.6	2877.37	6221.37	6223.71	14534.8	10611.9	10735	9107.05	9828.95
Q16270	Insulin-like growth factor-binding protein 7	IGFBP7	529673	405052	159107	284792	419594	356666	608600	666669	805515	551967	436505	286111	358731	291705	260572	355453	397156	391583	311645	232414	676777	372543	763215	366866
P01703	Immunoglobulin lambda variable 1-40	IGLV1-40	4541.15	1251.43	3182.83	1526.23	1350.25	226.28	245.22	257.77	1118.5	704.67	12.66	5649.82	348.82	3155.39	1248	2671.32	116.27	325.3	294.05	4724.12	2495.43	1971.76	1126.62	369.81
O00533	Neural cell adhesion molecule L1-like protein	CHL1	36852	53583.3	42603.6	69570.8	88066.6	93270.6	96041.3	93011.5	85020.5	76014.1	122187	90950.9	83836.1	62149.8	53084.4	49035	192808	66508.4	73182.8	102883	47798.8	66111.4	54609.6	83125
Q02747	Guanylin	GUCA2	6033.57	5928.73	140362	5975.12	7420.8	4896.03	10306	4313.9	8117.6	7961.09	10800	11565.6	5367.89	8943.62	4945.13	5280.16	6018.38	7287.37	4958.29	58686.1	3410.2	6214.83	31613.2	3571.52
P08246	Neutrophil elastase	ELANE	54561.3	16807.1	16863.1	9586.53	81083.3	5404.9	3582.55	3711.45	1947.43	7604.21	4497.62	30776	7203.4	72563.9	20193	10506.1	12607	69177.4	11599.3	17303.2	18223.2	8338.53	3481.31	9457.65
P02042	Hemoglobin subunit delta	HBD	98.22	339.83	318.37	15.64	2460.72	791.7	581.57	2.12	47.56	10.48	18.54	107	485.44	1032.28	340.63	14513.5	53.98	113.26	662.41	48.08	308.86	21.43	8.38	198.63
P61769	Beta-2-microglobulin	B2	482039	282516	2.51017e+06	1.06893e+06	213620	304925	455183	444193	388151	447816	170052	838645	200126	167338	231775	431461	204719	192357	179064	1.51233e+06	271691	366564	732858	524949
P24158	Myeloblastin	PRTN3	57796.7	28742.3	67551.1	44055.2	38543.5	17293.1	15054.8	22691.6	36568.9	13554.7	17545.2	26772.2	19431.4	41430.4	46081.2	77798.2	22770	38416	11875.9	37170.2	35973.3	30799.7	26136.5	22018.1
P04216	Thy-1 membrane glycoprotein	THY1	50060.8	33064.5	34772.2	27634.4	22040.4	73874.2	11333.4	54003.1	21179.2	21221.5	11433	66871.4	18461.1	15872.9	32068.6	26319	8927.16	15650.1	110591	38512.8	27446.3	27371.4	49532.1	14007.8
Q3LXA3	Triokinase/FMN cyclase	TKFC	69554.1	57839.3	120328	67333.4	186456	55905.3	58266.9	67449.3	37918.8	63735.6	111058	149434	100936	104918	122468	56799.5	142760	118144	97330.4	84493.5	115296	107926	47486.4	51364.1
P05089	Arginase-1	ARG1	84413.6	94834.2	45490	162429	66645.4	46480.4	61775.3	85973	127319	23802.8	144657	50862.3	418851	60163.4	35834.7	78849.2	39397.4	50395.5	104138	155862	175623	85641	70790.2	45094
Q9UHV9	Prefoldin subunit 2	PFDN2	4774.24	5322.07	5316.51	1434.15	4274.92	9750.51	3261.99	2302.56	8323.77	6144.18	2612.36	3795.51	2036.78	4466.41	7165.05	1540.16	5238.57	2566.05	8117.32	8351.32	7682.37	3707.23	2471.1	3085.79
P15121	Aldo-keto reductase family 1 member B1	AKR1B1	14414.2	7149.82	24408.4	7147.91	6222.66	10812.1	8503.25	5506.93	10659.9	8238.67	7625.91	14098.6	6611.24	4624.99	7102.99	10380.1	2491.41	9058.65	14766	14464.4	10399.8	9593.94	12747.7	5225.76
Q9Y653	Adhesion G-protein coupled receptor G1	ADGRG1	13169.4	21499.8	23273.8	14022.5	25344.5	11305.8	20957.6	11161.6	22798.4	21251.4	26781.2	22740.7	8976.47	20516.6	20002.9	14043	10004.2	16533.3	18162.1	26220.2	17255.6	23632.9	31422.4	12163.9
P02679	Fibrinogen gamma chain	FGG	16628.3	13802.5	12470.5	22856.2	22106.2	69275.7	57615.1	25650.9	15496.3	24277.9	102139	10731.2	24107.5	14400.9	22647.1	10577.5	15017.6	134232	72807.1	11490	9268.83	9714.31	31705.9	37108.8
P49747	Cartilage oligomeric matrix protein	COMP	171444	139840	186140	175264	182285	288148	259041	234289	179719	384003	281992	250855	182501	208177	198295	182537	171099	243401	293446	198419	144792	200226	378450	175941
Q10589	Bone marrow stromal antigen 2	BST2	19605.8	22915	17533.2	22031.1	19653.8	13105.1	13253.1	14204.8	19746.7	10515.2	13874.8	18354.8	16739.5	21241.7	27716.9	17350	19396.9	16882.3	11158.8	16045.4	19416.3	16468.7	23376.4	22109.1
Q53FA7	Quinone oxidoreductase PIG3	TP53I3	4468.69	5995.16	5546.04	3820.07	15632.6	4673.88	4337.47	4410.4	4209.48	4247.61	8069.03	5532.12	6477.96	21574.9	4613.54	4478.9	6212.64	5645.74	3646.53	6052.19	7804.7	7593.03	6472.36	5926.42
P06310	Immunoglobulin kappa variable 2-30	IGKV2-30	23674.5	35902.7	58392.1	18922.7	27339.7	45525.3	26809.4	24744.5	29857	32518.2	14709.5	22732.5	14872.8	27451	21254.6	21995.1	14267.8	25377.3	41014.4	39974.2	30233.9	21641.8	46517.6	18468
P31939	Bifunctional purine biosynthesis protein ATIC	ATIC	2501.74	2516.66	3095.53	3508.18	2820.49	1348.33	1323.65	2354.43	3914.4	2250.07	1713.44	4527.35	1540.2	1218.23	3482.8	2681.05	739.32	1194.75	1892.57	3143.66	4040.05	4961.94	5042.1	1842.09
Q9HB40	Retinoid-inducible serine carboxypeptidase	SCPEP1	10242.5	6652.9	11274.1	18753.8	10425.7	14215.5	10044.2	14452.6	15123.2	19037	13774	9308.04	6587.52	4092.09	12674.5	20214.1	4425.11	6401.5	15089.5	13979.2	7166.31	10957.4	16351.8	17172.4
P02790	Hemopexin	HPX	887181	728692	1.56678e+06	825957	869391	784452	557159	678991	835616	682551	733730	923950	451081	1.09102e+06	1.04859e+06	1.37617e+06	617408	606888	513395	1.11621e+06	859182	755909	971415	732513
P04430	Immunoglobulin kappa variable 1-16	IGKV1-16	6695.09	3348.54	6583.33	5621.01	7063.97	857.89	568.92	2691.03	2946.57	531.54	856.78	4705.04	1772.81	5746.92	3738.69	7025.98	619.3	1408.83	299.76	9575.21	6375.04	6039.45	3603.92	1680.57
Q9NXR5	Ankyrin repeat domain-containing protein 10	ANKRD10	528.46	1239.31	744.11	3380.95	624.2	1374.59	155.96	4271.19	540.97	14687.3	607.11	717.2	360.65	852.71	4129.74	707.56	1269.43	3222.75	231.91	452.6	809.48	640.08	4672.82	2240.94
P02788	Lactotransferrin	LTF	224089	176582	239563	147179	667517	98820.7	139746	133923	150607	114585	162864	192369	98300.4	510486	165715	184174	171927	899102	112597	239796	121284	156650	150349	117751
P35321	Cornifin-A	SPRR1	62611.9	102194	76586.7	13708.1	64706	6855.8	19714.2	40636.3	17661	18818	2571.9	19036.7	18817.3	43070.2	22467.5	35324.8	12870.4	40560.8	47126.7	111294	20587.9	17740.3	2462.86	27418.1
P01859	Immunoglobulin heavy constant gamma 2	IGHG2	2.65304e+06	3.09694e+06	3.49948e+06	1.94578e+06	2.99971e+06	3.25599e+06	1.6729e+06	2.84917e+06	4.23545e+06	2.80602e+06	1.71129e+06	2.09866e+06	1.69981e+06	2.37907e+06	3.29403e+06	2.76464e+06	2.07886e+06	1.7664e+06	2.31712e+06	3.91452e+06	5.17171e+06	3.57964e+06	1.67358e+06	1.95089e+06
P07864	L-lactate dehydrogenase C chain	LDHC	1115.5	1304.58	707.57	640.11	1729.81	5974.84	2166.23	1802.7	876.14	3245.61	1090.21	1065.17	1821.76	2038.64	790.04	1096.98	3691.28	2694.11	3077.61	573.62	1021.94	995.82	802.48	1479.04
P06753	Tropomyosin alpha-3 chain	TPM3	8845.3	15121.7	4412.3	4370.29	13349.7	3333.23	4826.84	2817.03	4190.9	3130.55	3332.79	7574.04	6615.41	16632.4	7061.43	3084.36	8925.39	6659.44	4424.98	6400.2	8769.5	11064.3	3518.29	4413.46
P55285	Cadherin-6	CDH6	108841	113137	140717	130539	189831	44504.3	46888.4	78820.9	187464	49427	77122.6	154709	35795.8	112173	143264	130480	45769	66418.5	58337.9	136736	179721	176068	132017	39970.2
P01023	Alpha-2-macroglobulin	A2	72357.4	72613.4	98146.5	63052.1	154476	28012.2	21639.5	43472	58445	24713	40537.2	55407.7	37159.7	90192.5	180002	143004	67792.8	65162.2	16821.4	64521.8	58487.6	51251.5	54728.1	53081
P26038	Moesin	MSN	58747.8	39346.1	82929.7	62266.5	46985.9	63499.3	68563.6	62735.4	53698.4	50775.2	60049.2	53999.4	58467.3	52558.4	37984.1	75699.6	38674.1	57828.6	70732.2	56163	60921	45099.2	65302	45992.8
Q9BRA2	Thioredoxin domain-containing protein 17	TXNDC17	29394.4	22033.4	19908.3	32031.5	26752.4	89858.3	64907.4	31375	20635.9	64006.8	45782.9	18342.7	21714.5	62162.5	18572.9	16288	27419.4	71233	176385	18616.5	13439.9	15182.4	46381.5	37690.6
Q9H0U4	Ras-related protein Rab-1B	RAB1	180875	114790	147976	145403	86109.6	135209	137841	126856	120189	111483	92401.1	126002	118223	47190	74337.8	76121.3	71762.9	113837	168188	130461	138220	145672	123553	92771.6
P01593	Immunoglobulin kappa variable 1D-33	IGKV1D-33	25367.3	21271.4	45118.3	38793	18884.2	40333.8	24614.1	14637.1	23688.6	40689.3	34661.8	21059.1	21404.3	42632.1	17544.6	36965.2	14108.2	42568.4	40938.6	40488.8	30482.9	31374.1	16820.6	11460.6
P42357	Histidine ammonia-lyase	HAL	2078.77	2265.54	2012.58	4464.38	2516.22	1991.52	2424.69	1904.7	1691	1854.29	2839.28	1881.41	2817.35	4639.33	1351.81	2201.62	2417.23	3354.96	1884.35	2172.51	2215.78	2264.59	1773.26	2702.59
Q96AP7	Endothelial cell-selective adhesion molecule	ESAM	45312.4	47511.5	58443.6	44612.7	45914.3	31749.2	25078.2	32962.6	48231.6	46910.8	60511.1	53560.3	28243.7	38646.2	33972.4	50585.9	23191.4	33805.7	38952.2	94308.6	48020.4	49429.5	36340.3	26761.9
P54108	Cysteine-rich secretory protein 3	CRISP3	42997.1	212711	32106.1	12668.7	166406	13753.4	14182.2	99155.7	27196	8275.77	10981.6	11784.2	97420	588229	90728.6	47450.1	16855.7	22747.2	31733.6	159487	119464	48329.9	15372.6	33956.8
Q14964	Ras-related protein Rab-39A	RAB39	12217.9	17589	61968	9944.71	8977.01	6383.21	8414.19	10844.6	7837.2	7691.39	10051	13982.9	10540.9	9225.64	8267.42	11968.3	15555.8	7104.84	5796.86	29213.6	5075.38	7780.68	17722.1	14286.6
B4DZS4	T-complex protein 11 X-linked protein 1	TCP11X1	6819.51	1994.18	1618.9	1015.02	3328.21	6219.48	11167.6	81.73	477.38	25253.2	9155.92	2939.81	4233.44	1195.3	3703.11	111.98	13335.3	5300.98	4872.57	2902.11	3135.1	721.79	3215.59	11849.5
P08582	Melanotransferrin	MELTF	357684	245774	308519	256156	237555	664491	507067	345415	280692	525748	476767	391202	357204	202705	329793	203063	277759	596566	968696	242308	220122	246630	512030	302889
P05164	Myeloperoxidase	MPO	79671.6	18962.3	26295.6	12367.1	154434	26047.6	21341.3	19822	16558.2	30343.1	14148	33463.6	23844.4	68866.4	26078.5	12357.2	44951.7	156131	21816.8	30754.9	43403.6	13734.4	19397.9	18471.2
Q9NSB2	Keratin_ type II cuticular Hb4	KRT84	12113.1	35313	11358.1	9200.07	29523.1	2895.63	2503.12	6268.29	4097.77	1566.65	686.88	9037.64	11758.9	29468.2	7418.56	7920.98	5246.18	8780.42	13637.9	13540.3	18802.3	4764.4	2661.95	3522.17
P11279	Lysosome-associated membrane glycoprotein 1	LAMP1	85533.6	75820.6	75927.6	145674	63474.2	35861.9	41202.8	106888	73824.3	37113.1	73261.5	107572	61153.7	130097	45069.1	179483	47531.2	35584	20316.5	74655.7	67780.5	76875.5	141093	145294
P02795	Metallothionein-2	MT2	7318.17	6504.85	3010.55	7666.02	4468.9	9639.81	6157.92	6871.82	11256.7	4944.92	10150.1	8615.74	7002.88	5811.02	2263.55	11024.2	3532.02	3400.63	4920.12	4556.29	4177.85	13407.9	9480.35	8649.28
P01008	Antithrombin-III	SERPINC1	92596.9	150819	116215	106153	94831.9	76406.8	58676.2	54739.5	85960.4	34917.5	37736.4	78074.2	89751.2	99512.4	77767.3	98419.7	49520.3	36070.8	42522.4	121193	155805	106622	125046	62354.1
P22352	Glutathione peroxidase 3	GPX3	22209	18343.3	15886.7	25628.9	11677.1	4591.14	7860.2	12247.8	12158.6	5721.57	4118.01	14543.3	8566.14	13999	5021.01	42909.6	7774.96	4840.83	2857.82	31361.9	6516.97	7785.04	14087.7	17288.6
O75882	Attractin	ATRN	256880	412509	180776	366740	342757	146833	209821	223245	274734	185014	333968	255841	179699	351182	264999	310380	186652	174266	203587	228372	310638	340345	323244	263683
P55290	Cadherin-13	CDH13	134146	154897	337802	293155	151254	143716	196258	194483	227929	174814	199133	352241	168963	114378	216367	228935	150686	126629	121711	420147	170537	169814	336103	186019
Q9Y2E5	Epididymis-specific alpha-mannosidase	MAN2B2	65850.2	55622.6	109556	114762	62255.3	26922.1	28905.2	45709	40948	17555.5	25544.5	89136.7	35627.5	90453.2	40725.7	96274.7	20838.8	27344.5	31946.5	87436.8	80229.4	71530.4	57695.7	34342.9
P22894	Neutrophil collagenase	MMP8	0	72.94	0	160.73	775.94	0	0	0	46.96	0	0	80.7	6.81	390.29	0	0.55	3.4	2745.16	0	1.17	41.67	101.53	0	0
P12429	Annexin A3	ANXA3	5074.2	4054.61	7409.57	2665.21	40875.8	2269.91	3666.21	4232.86	5099	2111.28	3449.15	8958.57	6998.04	66380.2	8901.39	6493.89	5612.79	5503.98	2055.39	9341.64	11835.4	12817.8	4505.33	4732.88
Q9BXP8	Pappalysin-2	PAPPA2	2438.56	9585.35	1364.14	397.71	5917.67	832.61	2098.75	4952.53	7407.48	960.44	834.84	6099.63	5987.27	7569.46	7440.88	12009.2	423.69	1380.95	1329.06	2813.82	4845.72	9499.88	4257.49	3060.08
P00749	Urokinase-type plasminogen activator	PLAU	541528	480495	196777	457967	425730	335476	515834	434029	634080	355373	1.07122e+06	334138	521313	448697	396989	234411	451858	585044	640541	259680	630314	495337	412487	509506
Q9H8W3	Protein FAM204A	FAM204	13614.9	51548.1	14428.3	18851.1	11808.3	30229.1	24698.8	24871	20184.4	20834.9	25387.7	8001.81	16078.6	15501	14194.5	11581.7	29670	21376.6	25050.3	13474.6	9821.71	11657	26602.3	40188.8
P00338	L-lactate dehydrogenase A chain	LDHA	30108.5	28458.7	16946.9	30510.6	60661.4	12193.6	15998	21407.5	18016.8	13459.5	7204.71	28554.4	14093	49345.3	15422.8	27852	13892.2	49425.2	13383.1	14203.4	28559.9	15468.5	23273.1	18713.3
P13591	Neural cell adhesion molecule 1	NCAM1	48261.1	50229.1	30460.7	54874.9	38549	12335	15462.3	27839	34110.4	13858.7	10927.9	54025.1	25013.5	54111.4	33033.3	35424.5	12670.3	30640.4	24658.7	40320.7	29663.3	36479.1	36549.9	31426.4
P49721	Proteasome subunit beta type-2	PSMB2	18.02	75.13	0	54.03	1194.43	109.55	0	21.05	101.06	0	1.36	9.01	47.33	6521.34	0.08	52.54	33.59	4.66	9.52	197.94	52.36	0	33.27	11.16
Q99459	Cell division cycle 5-like protein	CDC5	261036	224695	353335	197804	299455	540586	418961	512513	297087	522369	769054	268257	417010	219510	726288	199222	1.46375e+06	483861	312072	298724	222319	165260	389553	672854
P24855	Deoxyribonuclease-1	DNASE1	338476	625234	187780	813539	340119	338590	247328	314291	543969	352389	429998	339730	391942	427718	349188	426338	280912	405369	264414	326523	512549	609641	413071	302486
P25789	Proteasome subunit alpha type-4	PSMA4	5279.51	12718.1	5532.14	4662.6	6607.24	998.75	1425.3	1339.9	3681.36	1258.78	2676.11	2776.93	3118.37	14154	2356.19	2709.98	3036.67	2447.42	1466.82	6250.56	5593.63	6676.67	2885.56	2831.78
Q5VYY1	Ankyrin repeat domain-containing protein 22	ANKRD22	3447.78	3027.98	1412.98	6070.99	5975.61	19739.6	33549.9	23644.7	6814.07	26634.2	45867.1	6407.83	15879.7	2771.55	12309	12634.4	11871.1	35092.9	28380	780.63	2289.96	2120.09	20723.5	34384
P28799	Progranulin	GRN	110229	134895	96608.7	216798	217830	81418	99511.4	157319	136513	83386.4	150386	144759	80750.8	130862	127674	220350	94666.7	59052	101642	131132	132533	151684	200595	112060
P60900	Proteasome subunit alpha type-6	PSMA6	142.12	72.05	362.55	7.94	1819.08	75.49	60.68	132.5	119.89	227.09	218.6	121.49	66.11	8008.03	45.79	103.12	468.02	99.47	113.42	103.01	223.44	97.18	226.28	171.15
O00182	Galectin-9	LGALS9	191813	131258	65057.2	83050	97271.8	1.05797e+06	643971	260841	165020	975796	1.05074e+06	179611	385803	66052.6	203172	49486.3	430169	895680	1.7097e+06	48561.9	84490.1	124089	448956	303966
A0A0B4J1V0	Immunoglobulin heavy variable 3-15	IGHV3-15	25911.2	26563.2	17388.4	29348.3	25015.8	19683.8	19583	26710.4	33495.1	19089.2	39426.1	23303.3	28801.7	42528.4	26730.9	30379.4	19220.2	23648.2	32460	27532.9	24357.5	19109.6	34373	28002.5
P62736	Actin_ aortic smooth muscle	ACTA2	108.92	25.5	3349.5	418.96	580.21	0	0	0	204.64	0	0	19.36	0	939.53	126.08	3806.84	0	0	0	1674.64	414.91	45.26	0	48.07
P61916	NPC intracellular cholesterol transporter 2	NPC2	98885.4	151876	103415	159745	101689	17147.4	23961.1	39155.3	91009.9	19012	22113.3	86251	33666.7	153307	78995.1	215434	28617.7	23348.3	16087.9	129734	111494	89055.1	69343.9	53103.1

## Sheet: Table S2 
Table S2. Differentially expressed proteins in pregnant women carrying euploid (normal karyotype) versus aneuploid fetuses, with associated disease annotations.
Accession	Description	GeneID	FC (Aneuploidy vs CTRL)	p-value	Differentially expressed in Aneuploidy	Zhao et al. [22]	Zhao et al. [17] disease association
P05154	Plasma serine protease inhibitor	SERPINA5	0.78	0.0341	down	yes	increased activity	ovarian cancer
P28161	Glutathione S-transferase Mu 2	GSTM2	0.42	0.0397	down	yes	increased activity	breast cancer,catabolism of xenobiotic,conjugation of glutathione,metabolism of glutathione,metabolism of nitrobenzene,ototoxicity,relaxation of cardiac muscle
P63104	14-3-3 protein zeta/delta	YWHAZ	0.71	0.0237	down	yes	increased activity	pancreatic cancer
Q9H6X2	Anthrax toxin receptor 1	ANTXR1	0.58	0.0183	down	yes	decreased activity,increased activity,unknown change in activity	abnormal morphology of cranial suture,abnormal morphology of enamel,abnormal morphology of incisor,abnormal morphology of metaphysis,abnormal morphology of ovary,abnormal morphology of periodontal ligament,abnormal morphology of vertebrae,Asthma,attachment of embryonic cell lines,attachment of epithelial cell lines,attachment of kidney cell lines,cell death of gonadal cell lines,cell death of leu…
P04406	Glyceraldehyde-3-phosphate dehydrogenase	GAPDH	0.58	0.00615	down	yes	decreased activity,increased activity	Huntington's Disease,ovarian cancer
Q9BRK3	Matrix remodeling-associated protein 8	MXRA8	0.47	0.00116	down	yes
P08195	4F2 cell-surface antigen heavy chain	SLC3A2	0.45	0.00964	down	yes
P54753	Ephrin type-B receptor 3	EPHB3	0.59	0.00257	down	yes
Q9NQS3	Nectin-3	NECTIN3	0.41	0.00869	down	yes
Q8WZ75	Roundabout homolog 4	ROBO4	0.7	0.00563	down	yes
P00558	Phosphoglycerate kinase 1	PGK1	0.71	0.00475	down	yes
Q92520	Protein FAM3C	FAM3	0.53	0.0101	down	yes
Q14894	Ketimine reductase mu-crystallin	CRYM	0.52	0.00871	down	yes
P04196	Histidine-rich glycoprotein	HRG	0.61	0.0301	down	yes
P05062	Fructose-bisphosphate aldolase B	ALDOB	0.37	0.0168	down	yes
P29622	Kallistatin	SERPINA4	0.58	0.0131	down	yes
P02545	Prelamin-A/C	LMNA	0.64	0.0304	down	yes
P01215	Glycoprotein hormones alpha chain	CGA	0.48	0.041	down	yes
Q96S96	Phosphatidylethanolamine-binding protein 4	PEBP4	0.71	0.0339	down	yes
Q9HBB8	Cadherin-related family member 5	CDHR5	0.44	0.0483	down	yes
P08779	Keratin_ type I cytoskeletal 16	KRT16	0.53	0.035	down	yes
P07195	L-lactate dehydrogenase B chain	LDHB	0.68	0.0424	down	yes
P07205	Phosphoglycerate kinase 2	PGK2	0.6	0.0469	down	yes
Q15323	Keratin_ type I cuticular Ha1	KRT31	0.69	0.0226	down	yes
P06870	Kallikrein-1	KLK1	0.61	0.044	down	yes
O60911	Cathepsin L2	CTSV	0.61	0.0464	down	yes
P54652	Heat shock-related 70 kDa protein 2	HSPA2	0.83	0.0445	down	yes
Q9NPG4	Protocadherin-12	PCDH12	0.78	0.0401	down	yes
P58499	Protein FAM3B	FAM3	0.53	0.0101	down	yes
A0A0A0MS15	Immunoglobulin heavy variable 3-49	IGHV3-49	0.48	0.00173	down	no
Q13503	Mediator of RNA polymerase II transcription subunit 21	MED21	0.51	0.0111	down	no
A6NKQ9	Choriogonadotropin subunit beta variant 1	CGB1	0.49	0.0153	down	no
P01860	Immunoglobulin heavy constant gamma 3	IGHG3	0.72	0.0483	down	no
P02671	Fibrinogen alpha chain	FGA	1.21	0.0286	up	yes	increased activity	bladder cancer,proximal tubular toxicity
Q07654	Trefoil factor 3	TFF3	3.62	0.0138	up	yes	decreased activity	papillary thyroid cancer
Q01546	Keratin_ type II cytoskeletal 2 oral	KRT76	1.88	0.0119	up	yes
Q9UGN4	CMRF35-like molecule 8	CD300	2.24	0.00853	up	yes
P15151	Poliovirus receptor	PVR	1.28	0.0189	up	yes
Q6PCB0	von Willebrand factor A domain-containing protein 1	VWA1	1.64	0.00788	up	yes
P04155	Trefoil factor 1	TFF1	6.07	0.0361	up	yes
Q00266	S-adenosylmethionine synthase isoform type-1	MAT1	1.55	0.0369	up	yes
P25311	Zinc-alpha-2-glycoprotein	AZGP1	1.62	0.0478	up	yes
P23142	Fibulin-1	FBLN1	1.32	0.0335	up	yes
Q6UXG3	CMRF35-like molecule 9	CD300	2.24	0.00853	up	yes
Q496F6	CMRF35-like molecule 2	CD300	2.24	0.00853	up	yes

## Sheet: Table S3
Table S3. Proteins uniquely identified in this study from the urine matrix of pregnant women (Unique vs. Reference Urine Proteome), with their associated biological functions
Accession	Description	GeneID	FC (Aneuploidy vs CTRL)	p-value (Aneuploidy vs CTRL)	Differentially expressed in Aneuploidy vs CTRL	PANTHER GO-Slim Molecular Function	PANTHER GO-Slim Biological Process	PANTHER Protein Class
P19440	Glutathione hydrolase 1 proenzyme	GGT1	1.16	0.442	not sig	peptidase activity(GO:0008233)	peptide catabolic process(GO:0043171)	sulfur compound catabolic process(GO:0044273)
P00738	Haptoglobin	HP	1.64	0.166	not sig	serine-type endopeptidase activity(GO:0004252)	zymogen activation(GO:0031638)	serine protease(PC00203)
A0A075B6I0	Immunoglobulin lambda variable 8-61	IGLV8-61	1.19	0.49	not sig		immune response(GO:0006955)	production of molecular mediator of immune response(GO:0002440)
Q9UN70	Protocadherin gamma-C3	PCDHGC3	0.91	0.531	not sig		cell adhesion(GO:0007155)	cadherin(PC00057)
Q00888	Pregnancy-specific beta-1-glycoprotein 4	PSG4	1.21	0.533	not sig			cell adhesion molecule(PC00069)
P0DTE8	Alpha-amylase 1C	AMY1C	1.13	0.553	not sig	hydrolase activity, hydrolyzing O-glycosyl compounds(GO:0004553)	carbohydrate metabolic process(GO:0005975)	amylase(PC00048)
A0A075B6K4	Immunoglobulin lambda variable 3-10	IGLV3-10	0.82	0.566	not sig		immune response(GO:0006955)	production of molecular mediator of immune response(GO:0002440)
A0A0C4DH72	Immunoglobulin kappa variable 1-6	IGKV1-6	0.68	0.562	not sig		immune response(GO:0006955)	production of molecular mediator of immune response(GO:0002440)
Q6QNY1	Biogenesis of lysosome-related organelles complex 1 subunit 2	BLOC1S2	1.07	0.554	not sig
P01242	Growth hormone variant	GH2	1.9	0.652	not sig	growth factor activity(GO:0008083)	hormone activity(GO:0005179)	hormone receptor binding(GO:0051427)
Q9Y657	Spindlin-1	SPIN1	1.1	0.57	not sig			chromatin/chromatin-binding, or -regulatory protein(PC00077)
P01700	Immunoglobulin lambda variable 1-47	IGLV1-47	1.16	0.604	not sig		immune response(GO:0006955)	production of molecular mediator of immune response(GO:0002440)
Q9UQ72	Pregnancy-specific beta-1-glycoprotein 11	PSG11	1.14	0.576	not sig		heterophilic cell-cell adhesion via plasma membrane cell adhesion molecules(GO:0007157)	immunoglobulin superfamily cell adhesion molecule(PC00125)
P0DP01	Immunoglobulin heavy variable 1-8	IGHV1-8	1.15	0.642	not sig	antigen binding(GO:0003823)	immunoglobulin mediated immune response(GO:0016064)	immunoglobulin(PC00123)
O95006	Olfactory receptor 2F2	OR2F2	0.74	0.557	not sig	transmembrane signaling receptor activity(GO:0004888)	detection of chemical stimulus involved in sensory perception(GO:0050907)	transmembrane signal receptor(PC00197)
Q9UHR6	Zinc finger HIT domain-containing protein 2	ZNHIT2	1.1	0.619	not sig
P80748	Immunoglobulin lambda variable 3-21	IGLV3-21	1.14	0.662	not sig		immune response(GO:0006955)	production of molecular mediator of immune response(GO:0002440)
Q6ZW49	PAX-interacting protein 1	PAXIP1	1.26	0.667	not sig
O75391	Sperm-associated antigen 7	SPAG7	0.87	0.642	not sig			DNA metabolism protein(PC00009)
Q5TFQ8	Signal-regulatory protein beta-1 isoform 3	SIRPB1	0.93	0.383	not sig
P11465	Pregnancy-specific beta-1-glycoprotein 2	PSG2	1.52	0.694	not sig		heterophilic cell-cell adhesion via plasma membrane cell adhesion molecules(GO:0007157)	immunoglobulin superfamily cell adhesion molecule(PC00125)
A0A0B4J1X5	Immunoglobulin heavy variable 3-74	IGHV3-74	0.94	0.665	not sig	antigen binding(GO:0003823)	immunoglobulin mediated immune response(GO:0016064)	immunoglobulin(PC00123)
A0A0B4J1Y9	Immunoglobulin heavy variable 3-72	IGHV3-72	0.78	0.647	not sig	antigen binding(GO:0003823)	immunoglobulin mediated immune response(GO:0016064)	immunoglobulin(PC00123)
P0CG47	Polyubiquitin-B	UBB	0.94	0.657	not sig	ubiquitin protein ligase binding(GO:0031625)	modification-dependent protein catabolic process(GO:0019941)	protein ubiquitination(GO:0016567)
P0CG39	POTE ankyrin domain family member J	POTEJ	0.69	0.635	not sig	chromatin DNA binding(GO:0031490)	protein kinase binding(GO:0019901)	nucleosome binding(GO:0031491)
A0A0K0K1C4	T cell receptor beta variable 27	TRBV27	1.05	0.709	not sig		cell surface receptor signaling pathway(GO:0007166)	immunoglobulin receptor superfamily(PC00124)
Q9UN79	Transcription factor SOX-13	SOX13	1.1	0.699	not sig	RNA polymerase II cis-regulatory region sequence-specific DNA binding(GO:0000978)	DNA-binding transcription factor activity, RNA polymerase II-specific(GO:0000981)	cell fate commitment(GO:0045165)
Q9UKA9	Polypyrimidine tract-binding protein 2	PTBP2	0.26	0.822	not sig	mRNA binding(GO:0003729)	regulation of RNA splicing(GO:0043484)	RNA processing factor(PC00147)
P22392	Nucleoside diphosphate kinase B	NME2	0.94	0.714	not sig	nucleoside diphosphate kinase activity(GO:0004550)	regulation of apoptotic process(GO:0042981)	kinase(PC00137)
P0DOY2	Immunoglobulin lambda constant 2	IGLC2	1.04	0.689	not sig	antigen binding(GO:0003823)	immunoglobulin mediated immune response(GO:0016064)	immunoglobulin(PC00123)
Q96DA2	Ras-related protein Rab-39B	RAB39	1.02	0.683	not sig	nucleotide binding(GO:0000166)	carbohydrate derivative binding(GO:0097367)	GTPase activity(GO:0003924)
P48741	Putative heat shock 70 kDa protein 7	HSPA7	0.99	0.741	not sig			Hsp70 family chaperone(PC00027)
P0DML2	Chorionic somatomammotropin hormone 1	CSH1	1.26	0.744	not sig	growth factor activity(GO:0008083)	hormone activity(GO:0005179)	hormone receptor binding(GO:0051427)
P0DJD9	Pepsin A-5	PGA5	1.15	0.736	not sig	aspartic-type endopeptidase activity(GO:0004190)	proteolysis(GO:0006508)	aspartic protease(PC00053)
Q99645	Epiphycan	EPYC	1.29	0.76	not sig		bone development(GO:0060348)	cartilage development(GO:0051216)
P01602	Immunoglobulin kappa variable 1-5	IGKV1-5	1.13	0.75	not sig		immune response(GO:0006955)	production of molecular mediator of immune response(GO:0002440)
P01282	VIP peptides	VIP	0.87	0.733	not sig	neuropeptide hormone activity(GO:0005184)	hormone receptor binding(GO:0051427)	secretion(GO:0046903)
O15480	Melanoma-associated antigen B3	MAGEB3	0.96	0.742	not sig		negative regulation of transcription by RNA polymerase II(GO:0000122)	scaffold/adaptor protein(PC00226)
A0A0C4DH38	Immunoglobulin heavy variable 5-51	IGHV5-51	1.26	0.752	not sig	antigen binding(GO:0003823)	immunoglobulin mediated immune response(GO:0016064)	immunoglobulin(PC00123)
P0DJD8	Pepsin A-3	PGA3	1.09	0.76	not sig	aspartic-type endopeptidase activity(GO:0004190)	proteolysis(GO:0006508)	aspartic protease(PC00053)
Q68CZ6	HAUS augmin-like complex subunit 3	HAUS3	0.92	0.765	not sig		spindle assembly(GO:0051225)	microtubule organizing center organization(GO:0031023)
P0CF74	Immunoglobulin lambda constant 6	IGLC6	0	0.856	not sig	antigen binding(GO:0003823)	immunoglobulin mediated immune response(GO:0016064)	immunoglobulin(PC00123)
P0DP57	Secreted Ly-6/uPAR domain-containing protein 2	SLURP2	2.07	0.805	not sig			protein-binding activity modulator(PC00095)
O43505	Beta-1_4-glucuronyltransferase 1	B4GAT1	0.98	0.748	not sig	glucuronosyltransferase activity(GO:0015020)	protein O-linked mannosylation(GO:0035269)	transferase(PC00220)
P01780	Immunoglobulin heavy variable 3-7	IGHV3-7	1.08	0.799	not sig	antigen binding(GO:0003823)	immunoglobulin mediated immune response(GO:0016064)	immunoglobulin(PC00123)
A0A0J9YXX1	Immunoglobulin heavy variable 5-10-1	IGHV5-10-1	0.85	0.771	not sig	antigen binding(GO:0003823)	immunoglobulin mediated immune response(GO:0016064)	immunoglobulin(PC00123)
Q9UHB7	AF4/FMR2 family member 4	AFF4	0.88	0.716	not sig		regulation of gene expression(GO:0010468)	DNA-binding transcription factor(PC00218)
P14410	Sucrase-isomaltase_ intestinal	SI	1.07	0.827	not sig	alpha-glucosidase activity(GO:0090599)		glucosidase(PC00108)
P16591	Tyrosine-protein kinase Fer	FER	0.98	0.791	not sig	protein tyrosine kinase activity(GO:0004713)	chemotaxis(GO:0006935)	immune response-regulating cell surface receptor signaling pathway(GO:0002768)
A6NCI4	von Willebrand factor A domain-containing protein 3A	VWA3A	1.46	0.85	not sig
A6NMY6	Putative annexin A2-like protein	ANXA2P2	3.67	0.897	not sig	phosphatidylserine binding(GO:0001786)		calcium-binding protein(PC00060)
P06331	Immunoglobulin heavy variable 4-34	IGHV4-34	0.94	0.838	not sig	antigen binding(GO:0003823)	immunoglobulin mediated immune response(GO:0016064)	immunoglobulin(PC00123)
Q53QV2	Protein LBH	LBH	0.8	0.826	not sig		positive regulation of DNA-templated transcription(GO:0045893)
Q96EN9	Required for excision 1-B domain-containing protein	REX1	2.12	0.857	not sig
Q8WY64	E3 ubiquitin-protein ligase MYLIP	MYLIP	1.16	0.847	not sig	ubiquitin-protein transferase activity(GO:0004842)	actomyosin structure organization(GO:0031032)	ubiquitin-dependent protein catabolic process(GO:0006511)
O14519	Cyclin-dependent kinase 2-associated protein 1	CDK2AP1	0.96	0.867	not sig			kinase inhibitor(PC00139)
A0A075B6S5	Immunoglobulin kappa variable 1-27	IGKV1-27	1.16	0.877	not sig		immune response(GO:0006955)	production of molecular mediator of immune response(GO:0002440)
P60602	Reactive oxygen species modulator 1	ROMO1	0.99	0.859	not sig		protein import into mitochondrial matrix(GO:0030150)	protein insertion into mitochondrial inner membrane(GO:0045039)
Q9BXU0	Testis-expressed protein 12	TEX12	1	0.87	not sig
Q8TBF5	Phosphatidylinositol-glycan biosynthesis class X protein	PIGX	2.43	0.975	not sig
Q9UKL4	Gap junction delta-2 protein	GJD2	1.02	0.871	not sig	wide pore channel activity(GO:0022829)	cell-cell signaling(GO:0007267)	gap junction(PC00105)
P04433	Immunoglobulin kappa variable 3-11	IGKV3-11	1.06	0.889	not sig		immune response(GO:0006955)	production of molecular mediator of immune response(GO:0002440)
Q8N5W9	Refilin-B	RFLNB	1.05	0.888	not sig	cytoskeletal protein binding(GO:0008092)	skeletal system development(GO:0001501)	regulation of cell development(GO:0060284)
A0A0B4J2D9	Immunoglobulin kappa variable 1D-13	IGKV1D-13	1.34	0.897	not sig		immune response(GO:0006955)	production of molecular mediator of immune response(GO:0002440)
Q9GZX6	Interleukin-22	IL22	0.95	0.884	not sig
A0A075B6R9	Probable non-functional immunoglobulin kappa variable 2D-24	IGKV2D-24	0.94	0.876	not sig		immune response(GO:0006955)	production of molecular mediator of immune response(GO:0002440)
P01762	Immunoglobulin heavy variable 3-11	IGHV3-11	1.26	0.658	not sig	antigen binding(GO:0003823)	immunoglobulin mediated immune response(GO:0016064)	immunoglobulin(PC00123)
P05204	Non-histone chromosomal protein HMG-17	HMGN2	1.25	0.908	not sig	chromatin binding(GO:0003682)	chromatin organization(GO:0006325)	chromatin/chromatin-binding, or -regulatory protein(PC00077)
P51512	Matrix metalloproteinase-16	MMP16	0.85	0.894	not sig	metalloendopeptidase activity(GO:0004222)	skeletal system development(GO:0001501)	catabolic process(GO:0009056)
P01703	Immunoglobulin lambda variable 1-40	IGLV1-40	0.95	0.9	not sig		immune response(GO:0006955)	production of molecular mediator of immune response(GO:0002440)
P06310	Immunoglobulin kappa variable 2-30	IGKV2-30	1.02	0.924	not sig		immune response(GO:0006955)	production of molecular mediator of immune response(GO:0002440)
P04430	Immunoglobulin kappa variable 1-16	IGKV1-16	1.14	0.937	not sig		immune response(GO:0006955)	production of molecular mediator of immune response(GO:0002440)
Q9NXR5	Ankyrin repeat domain-containing protein 10	ANKRD10	0.69	0.93	not sig
P07864	L-lactate dehydrogenase C chain	LDHC	0.98	0.94	not sig	oxidoreductase activity, acting on the CH-OH group of donors, NAD or NADP as acceptor(GO:0016616)	organic hydroxy compound metabolic process(GO:1901615)	monocarboxylic acid metabolic process(GO:0032787)
P01593	Immunoglobulin kappa variable 1D-33	IGKV1D-33	1.03	0.951	not sig		immune response(GO:0006955)	production of molecular mediator of immune response(GO:0002440)
B4DZS4	T-complex protein 11 X-linked protein 1	TCP11X1	0.96	0.954	not sig		regulation of cell development(GO:0060284)	protein kinase A signaling(GO:0010737)
Q9H8W3	Protein FAM204A	FAM204	1.02	0.979	not sig
A0A0B4J1V0	Immunoglobulin heavy variable 3-15	IGHV3-15	0.99	0.996	not sig	antigen binding(GO:0003823)	immunoglobulin mediated immune response(GO:0016064)	immunoglobulin(PC00123)
A0A0A0MS15	Immunoglobulin heavy variable 3-49	IGHV3-49	0.48	0.00173	down	antigen binding(GO:0003823)	immunoglobulin mediated immune response(GO:0016064)	immunoglobulin(PC00123)
Q13503	Mediator of RNA polymerase II transcription subunit 21	MED21	0.51	0.0111	down	transcription coregulator activity(GO:0003712)	regulation of transcription by RNA polymerase II(GO:0006357)	DNA-directed RNA polymerase(PC00019)
A6NKQ9	Choriogonadotropin subunit beta variant 1	CGB1	0.49	0.0153	down		G protein-coupled receptor signaling pathway(GO:0007186)	peptide hormone(PC00179)
P02814	Submaxillary gland androgen-regulated protein 3B	SMR3	0.33	0.0617	not sig			protease inhibitor(PC00191)
Q92730	Rho-related GTP-binding protein Rho6	RND1	0.75	0.0781	not sig	nucleotide binding(GO:0000166)	protein kinase binding(GO:0019901)	carbohydrate derivative binding(GO:0097367)
P01860	Immunoglobulin heavy constant gamma 3	IGHG3	0.72	0.0483	down	antigen binding(GO:0003823)	signaling receptor binding(GO:0005102)	complement activation(GO:0006956)
Q9Y2B9	cAMP-dependent protein kinase inhibitor gamma	PKIG	0.24	0.122	not sig	protein kinase inhibitor activity(GO:0004860)	negative regulation of protein kinase activity(GO:0006469)	regulation of protein serine/threonine kinase activity(GO:0071900)
P0CG38	POTE ankyrin domain family member I	POTEI	1.66	0.0952	not sig	chromatin DNA binding(GO:0031490)	protein kinase binding(GO:0019901)	nucleosome binding(GO:0031491)
A0A0C4DH43	Immunoglobulin heavy variable 2-70D	IGHV2-70	0.78	0.0696	not sig	antigen binding(GO:0003823)	immunoglobulin mediated immune response(GO:0016064)	immunoglobulin(PC00123)
A0A075B6H7	Probable non-functional immunoglobulin kappa variable 3-7	IGKV3-7	1.19	0.0945	not sig		immune response(GO:0006955)	production of molecular mediator of immune response(GO:0002440)
P17542	T-cell acute lymphocytic leukemia protein 1	TAL1	1.37	0.133	not sig	RNA polymerase II cis-regulatory region sequence-specific DNA binding(GO:0000978)	DNA-binding transcription factor activity, RNA polymerase II-specific(GO:0000981)	regulation of transcription by RNA polymerase II(GO:0006357)
Q9BTE0	N-acetyltransferase 9	NAT9	1.5	0.127	not sig
A0A0K0K1D8	T cell receptor beta variable 6-1	TRBV6-1	0.69	0.121	not sig		cell surface receptor signaling pathway(GO:0007166)	immunoglobulin receptor superfamily(PC00124)
Q5M9Q1	NKAP-like protein	NKAPL	1.4	0.143	not sig		regulation of gene expression(GO:0010468)
Q00889	Pregnancy-specific beta-1-glycoprotein 6	PSG6	0.39	0.0731	not sig			cell adhesion molecule(PC00069)
Q6ZMR3	L-lactate dehydrogenase A-like 6A	LDHAL6	0.64	0.133	not sig	oxidoreductase activity, acting on the CH-OH group of donors, NAD or NADP as acceptor(GO:0016616)	organic hydroxy compound metabolic process(GO:1901615)	monocarboxylic acid metabolic process(GO:0032787)
A0A0B4J1X8	Immunoglobulin heavy variable 3-43	IGHV3-43	1.55	0.188	not sig	antigen binding(GO:0003823)	immunoglobulin mediated immune response(GO:0016064)	immunoglobulin(PC00123)
Q86UV6	Tripartite motif-containing protein 74	TRIM74	0.83	0.169	not sig	ubiquitin protein ligase activity(GO:0061630)	protein ubiquitination(GO:0016567)	ubiquitin-protein ligase(PC00234)
Q8NG11	Tetraspanin-14	TSPAN14	0.88	0.249	not sig			scaffold/adaptor protein(PC00226)
Q96L46	Calpain small subunit 2	CAPNS2	0.99	0.246	not sig
Q495X7	Tripartite motif-containing protein 60	TRIM60	1.21	0.218	not sig	ubiquitin protein ligase activity(GO:0061630)	innate immune response(GO:0045087)	regulation of gene expression(GO:0010468)
P0DP06	Immunoglobulin heavy variable 4-30-4	IGHV4-30-4	0.5	0.183	not sig	antigen binding(GO:0003823)	immunoglobulin mediated immune response(GO:0016064)	immunoglobulin(PC00123)
P01767	Immunoglobulin heavy variable 3-53	IGHV3-53	0.75	0.211	not sig	antigen binding(GO:0003823)	immunoglobulin mediated immune response(GO:0016064)	immunoglobulin(PC00123)
A0A0C4DH29	Immunoglobulin heavy variable 1-3	IGHV1-3	0.54	0.151	not sig	antigen binding(GO:0003823)	immunoglobulin mediated immune response(GO:0016064)	immunoglobulin(PC00123)
P01624	Immunoglobulin kappa variable 3-15	IGKV3-15	401190	0.347	not sig		immune response(GO:0006955)	production of molecular mediator of immune response(GO:0002440)
Q96A32	Myosin regulatory light chain 2_ skeletal muscle isoform	MYLPF	0.83	0.192	not sig	calcium ion binding(GO:0005509)	myosin binding(GO:0017022)	skeletal muscle tissue development(GO:0007519)
Q13046	Putative pregnancy-specific beta-1-glycoprotein 7	PSG7	3.07	0.32	not sig			cell adhesion molecule(PC00069)
P01706	Immunoglobulin lambda variable 2-11	IGLV2-11	0.79	0.184	not sig		immune response(GO:0006955)	production of molecular mediator of immune response(GO:0002440)
A8K2U0	Alpha-2-macroglobulin-like protein 1	A2ML1	0.68	0.144	not sig			protease inhibitor(PC00191)
P01824	Immunoglobulin heavy variable 4-39	IGHV4-39	0.81	0.327	not sig	antigen binding(GO:0003823)	immunoglobulin mediated immune response(GO:0016064)	immunoglobulin(PC00123)
P0DMV8	Heat shock 70 kDa protein 1A	HSPA1	1.15	0.222	not sig		positive regulation of proteasomal ubiquitin-dependent protein catabolic process(GO:0032436)	Hsp70 family chaperone(PC00027)
Q7Z4G1	COMM domain-containing protein 6	COMMD6	0.9	0.303	not sig
A0M8Q6	Immunoglobulin lambda constant 7	IGLC7	0.64	0.234	not sig	antigen binding(GO:0003823)	immunoglobulin mediated immune response(GO:0016064)	immunoglobulin(PC00123)
Q9Y3T6	R3H and coiled-coil domain-containing protein 1	R3HCC1	0.8	0.292	not sig
Q7Z7K0	COX assembly mitochondrial protein homolog	CMC1	1.18	0.275	not sig
Q9UQ74	Pregnancy-specific beta-1-glycoprotein 8	PSG8	0.8	0.252	not sig			cell adhesion molecule(PC00069)
A0A087WSY6	Immunoglobulin kappa variable 3D-15	IGKV3D-15	1.26	0.325	not sig		immune response(GO:0006955)	production of molecular mediator of immune response(GO:0002440)
Q5TEC6	Histone HIST2H3PS2	H3-2	0.78	0.301	not sig			chromatin/chromatin-binding, or -regulatory protein(PC00077)
Q8N336	ELMO domain-containing protein 1	ELMOD1	0.8	0.227	not sig	GTPase activator activity(GO:0005096)		scaffold/adaptor protein(PC00226)
P01782	Immunoglobulin heavy variable 3-9	IGHV3-9	0.73	0.304	not sig	antigen binding(GO:0003823)	immunoglobulin mediated immune response(GO:0016064)	immunoglobulin(PC00123)
A0A0B4J1U7	Immunoglobulin heavy variable 6-1	IGHV6-1	1.35	0.226	not sig	antigen binding(GO:0003823)	immunoglobulin mediated immune response(GO:0016064)	immunoglobulin(PC00123)
O75838	Calcium and integrin-binding family member 2	CIB2	1.38	0.314	not sig	magnesium ion binding(GO:0000287)	calcium ion binding(GO:0005509)	calcium ion homeostasis(GO:0055074)
P01763	Immunoglobulin heavy variable 3-48	IGHV3-48	0.09	0.472	not sig	antigen binding(GO:0003823)	immunoglobulin mediated immune response(GO:0016064)	immunoglobulin(PC00123)
A0A075B6P5	Immunoglobulin kappa variable 2-28	IGKV2-28	1.24	0.312	not sig		immune response(GO:0006955)	production of molecular mediator of immune response(GO:0002440)
Q9UH03	Neuronal-specific septin-3	SEPTIN3	0.85	0.367	not sig	GTPase activity(GO:0003924)	cytoskeleton-dependent cytokinesis(GO:0061640)	protein localization(GO:0008104)
Q99683	Mitogen-activated protein kinase kinase kinase 5	MAP3K5	0.91	0.282	not sig	MAP kinase kinase kinase activity(GO:0004709)	cellular response to stress(GO:0033554)	non-receptor serine/threonine protein kinase(PC00167)
P0DO92	Putative protein T-ENOL	CDIPTOSP	0.62	0.253	not sig
Q92858	Protein atonal homolog 1	ATOH1	3.05	0.245	not sig	RNA polymerase II cis-regulatory region sequence-specific DNA binding(GO:0000978)	DNA-binding transcription factor activity, RNA polymerase II-specific(GO:0000981)	axon development(GO:0061564)
P01768	Immunoglobulin heavy variable 3-30	IGHV3-30	0.85	0.381	not sig	antigen binding(GO:0003823)	immunoglobulin mediated immune response(GO:0016064)	immunoglobulin(PC00123)
A0A0C4DH35	Probable non-functional immunoglobulin heavy variable 3-35	IGHV3-35	1	0.298	not sig	antigen binding(GO:0003823)	immunoglobulin mediated immune response(GO:0016064)	immunoglobulin(PC00123)
Q8N9W8	Protein FAM71D	FAM71	0.74	0.329	not sig
P59047	NACHT_ LRR and PYD domains-containing protein 5	NLRP5	0.84	0.335	not sig		regulation of inflammatory response(GO:0050727)	defense/immunity protein(PC00090)
P01871	Immunoglobulin heavy constant mu	IGHM	0.88	0.378	not sig
A0A0C4DH25	Immunoglobulin kappa variable 3D-20	IGKV3D-20	1.32	0.428	not sig		immune response(GO:0006955)	production of molecular mediator of immune response(GO:0002440)
Q12996	Cleavage stimulation factor subunit 3	CSTF3	0.88	0.413	not sig	mRNA binding(GO:0003729)	RNA 3'-end processing(GO:0031123)	mRNA polyadenylation factor(PC00146)
A0A0C4DH36	Probable non-functional immunoglobulin heavy variable 3-38	IGHV3-38	0.91	0.264	not sig	antigen binding(GO:0003823)	immunoglobulin mediated immune response(GO:0016064)	immunoglobulin(PC00123)
Q9BUG6	Zinc finger and SCAN domain-containing protein 5A	ZSCAN5	1.91	0.386	not sig	RNA polymerase II cis-regulatory region sequence-specific DNA binding(GO:0000978)	DNA-binding transcription factor activity, RNA polymerase II-specific(GO:0000981)	regulation of transcription by RNA polymerase II(GO:0006357)
Q15726	Metastasis-suppressor KiSS-1	KISS1	0.77	0.341	not sig	G protein-coupled receptor binding(GO:0001664)	G protein-coupled receptor signaling pathway(GO:0007186)	positive regulation of cytosolic calcium ion concentration(GO:0007204)
P59095	StAR-related lipid transfer protein 6	STARD6	1.09	0.344	not sig
Q6P1R4	tRNA-dihydrouridine(16/17) synthase [NAD(P)(+)]-like	DUS1	1.27	0.432	not sig	oxidoreductase activity, acting on the CH-CH group of donors, NAD or NADP as acceptor(GO:0016628)	catalytic activity, acting on RNA(GO:0140098)
C9JBD0	KRAB domain-containing protein 1	KRBOX1	1.22	0.342	not sig			C2H2 zinc finger transcription factor(PC00248)
A0A075B6K5	Immunoglobulin lambda variable 3-9	IGLV3-9	0.93	0.438	not sig		immune response(GO:0006955)	production of molecular mediator of immune response(GO:0002440)
Q8WV07	Protein LTO1 homolog	LTO1	0.64	0.313	not sig		meiotic cell cycle process(GO:1903046)	double-strand break repair via homologous recombination(GO:0000724)
Q71RG6	Putative chemokine-related protein FP248	FP248	1.55	0.485	not sig
Q96LZ3	Calcineurin subunit B type 2	PPP3R2	0.89	0.436	not sig	phosphatase binding(GO:0019902)	protein phosphatase regulator activity(GO:0019888)	calcineurin-mediated signaling(GO:0097720)
P42336	Phosphatidylinositol 4_5-bisphosphate 3-kinase catalytic subunit alpha isoform	PIK3	0.78	0.442	not sig	lipid kinase activity(GO:0001727)	phosphotransferase activity, alcohol group as acceptor(GO:0016773)	phosphatidylinositol 3-kinase/protein kinase B signal transduction(GO:0043491)
Q8NBS9	Thioredoxin domain-containing protein 5	TXNDC5	1.34	0.433	not sig	protein disulfide isomerase activity(GO:0003756)	protein folding(GO:0006457)	chaperone(PC00072)
P01619	Immunoglobulin kappa variable 3-20	IGKV3-20	1.23	0.456	not sig		immune response(GO:0006955)	production of molecular mediator of immune response(GO:0002440)
A0A075B6J9	Immunoglobulin lambda variable 2-18	IGLV2-18	1.25	0.435	not sig		immune response(GO:0006955)	production of molecular mediator of immune response(GO:0002440)
Q16557	Pregnancy-specific beta-1-glycoprotein 3	PSG3	1.14	0.47	not sig			cell adhesion molecule(PC00069)
P01714	Immunoglobulin lambda variable 3-19	IGLV3-19	1.09	0.388	not sig		immune response(GO:0006955)	production of molecular mediator of immune response(GO:0002440)
B9A064	Immunoglobulin lambda-like polypeptide 5	IGLL5	1.11	0.436	not sig	antigen binding(GO:0003823)	immunoglobulin mediated immune response(GO:0016064)	immunoglobulin(PC00123)
Q16878	Cysteine dioxygenase type 1	CDO1	1.31	0.327	not sig	oxidoreductase activity, acting on single donors with incorporation of molecular oxygen, incorporation of two atoms of oxygen(GO:0016702)	ferrous iron binding(GO:0008198)
P01701	Immunoglobulin lambda variable 1-51	IGLV1-51	0.67	0.384	not sig		immune response(GO:0006955)	production of molecular mediator of immune response(GO:0002440)
Q6UVJ0	Spindle assembly abnormal protein 6 homolog	SASS6	0.89	0.451	not sig		centriole replication(GO:0007099)	spermatogenesis(GO:0007283)
P01704	Immunoglobulin lambda variable 2-14	IGLV2-14	1.44	0.464	not sig		immune response(GO:0006955)	production of molecular mediator of immune response(GO:0002440)
A0A075B6N3	T cell receptor beta variable 24-1	TRBV24-1	1.09	0.534	not sig		cell surface receptor signaling pathway(GO:0007166)	immunoglobulin receptor superfamily(PC00124)
P01699	Immunoglobulin lambda variable 1-44	IGLV1-44	1.29	0.46	not sig		immune response(GO:0006955)	production of molecular mediator of immune response(GO:0002440)
O43822	Cilia- and flagella-associated protein 410	CFAP410	1.94	0.535	not sig
A2NJV5	Immunoglobulin kappa variable 2-29	IGKV2-29	1.33	0.479	not sig		immune response(GO:0006955)	production of molecular mediator of immune response(GO:0002440)
Q00887	Pregnancy-specific beta-1-glycoprotein 9	PSG9	1.12	0.478	not sig			cell adhesion molecule(PC00069)
Q9NP87	DNA-directed DNA/RNA polymerase mu	POLM	0.87	0.441	not sig	DNA-directed DNA polymerase activity(GO:0003887)	double-strand break repair via nonhomologous end joining(GO:0006303)	DNA-directed DNA polymerase(PC00018)
P11464	Pregnancy-specific beta-1-glycoprotein 1	PSG1	0.86	0.486	not sig			cell adhesion molecule(PC00069)
Q6I9Y2	THO complex subunit 7 homolog	THOC7	1.19	0.518	not sig		mRNA export from nucleus(GO:0006406)
Q96HT8	MORF4 family-associated protein 1-like 1	MRFAP1L1	1.15	0.372	not sig
